# Supplementary material for: Hydration Status of Geriatric Patients Is Associated with Changes in Plasma Proteome, Especially in Proteins Involved in Coagulation
Source: Nutrients. 2023 Aug 30;15(17):3789. doi: 10.3390/nu15173789 (PMC10490147; doi:10.3390/nu15173789)
Supplement: Supplementary file 1 [file nutrients-15-03789-s001.zip]

Archive with 3 entries (2 files):
- nutrients-2548800-SI/
- nutrients-2548800-SI/Supplementary Table S1.xlsx
- nutrients-2548800-SI/Supplementary Table S2.xlsx
