# Supplementary material for: Hydration Status of Geriatric Patients Is Associated with Changes in Plasma Proteome, Especially in Proteins Involved in Coagulation
Source: Nutrients. 2023 Aug 30;15(17):3789. doi: 10.3390/nu15173789 (PMC10490147; doi:10.3390/nu15173789)
Supplement: Supplementary file 1 [file nutrients-15-03789-s001.zip › nutrients-2548800-SI/Supplementary Table S1.xlsx]

## Sheet: DbS10
Nr	ID	#Ver	h	g	a	w	TBW	ICW	ECW	Prot	Min	BFM	SLM	FFM	SMM	BMI	PBF	FFM_RA	FFM%_RA	FFM_LA	FFM%_LA	FFM_TR	FFM%_TR	FFM_RL	FFM%_RL	FFM_LL	FFM%_LL	TBW_RA	TBW_LA	TBW_TR	TBW_RL	TBW_LL	ECW/TBW	ECW/TBW_RA	ECW/TBW_LA	ECW/TBW_TR	ECW/TBW_RL	ECW/TBW_LL	Targ_w	Cont_w	Cont_BFM	Cont_FFM	Targ_BMR	BMR	WC	VFA	OD	BCM	AC
			[cm]			[kg]	[L]	[L]	[L]	[kg]	[kg]	[kg]	[kg]	[kg]	[kg]	[kg/m²]	[%]	[kg]	[%]	[kg]	[%]	[kg]	[%]	[kg]	[%]	[kg]	[%]	[L]	[L]	[L]	[L]	[L]							[kg]	[kg]	[kg]	[kg]	[kcal]	[kcal]	[cm]	[cm²]	[%]	[kg]	[cm]
1	121019-2	0	168	M	81	67.8	34.9	20.5	14.4	8.8	3.16	20.9	44.3	46.9	24.7	24	30.9	2.68	88.7	2.44	80.5	21.2	87.8	7.43	88.3	7.2	85.6	2.1	1.9	16.7	5.87	5.68	0.412	0.393	0.392	0.41	0.422	0.42	62.1	-5.7	-11.6	5.9	-	1383	87.8	110.8	109	29.4	29.2
2	121019-1	0	165	F	75	62.5	30.4	18.2	12.2	7.8	3.1	21.2	38.8	41.3	21.8	23	34	1.98	90.9	2.03	93.1	18.2	92	5.92	85.8	6.23	90.3	1.55	1.59	14.3	4.64	4.89	0.399	0.396	0.394	0.398	0.401	0.401	58.5	-4	-7.8	3.8	-	1262	86.8	115.5	107	26.1	27.6
3	121019-3	0	184	M	90	92	44.3	26.2	18.1	11.4	3.82	32.5	56.4	59.5	32.2	27.2	35.4	3.8	101	3.58	95.1	28.5	95	10	95.5	10.21	97.4	2.97	2.79	22.4	7.9	8.05	0.408	0.385	0.386	0.406	0.42	0.418	74.5	-17.5	-21.4	3.9	-	1654	111.1	180.6	123	37.6	34.1
4	141019-1	0	160	F	84	62.5	29.9	17.9	12	7.7	2.99	21.9	38.2	40.6	21.4	24.4	35.1	2.21	105.3	2.18	103.9	19	100.2	5.34	80.6	5.59	84.4	1.72	1.7	14.9	4.2	4.38	0.401	0.389	0.39	0.401	0.412	0.398	55	-7.5	-9.3	1.8	-	1246	91.4	127.7	114	25.7	29.8
5	060320-1	0	155	F	89	74	27.9	16.5	11.4	7.1	2.85	36.2	35.5	37.8	19.5	30.8	49	1.82	84.8	1.93	90.2	17.2	89.4	5.47	81.1	5.72	84.8	1.42	1.51	13.5	4.31	4.51	0.409	0.391	0.388	0.41	0.412	0.417	51.6	-22.4	-24.4	2	-	1185	95.6	204.3	143	23.6	32.2
6	090320-5	0	179	M	73	78.3	49.5	29.1	20.4	12.6	4.3	11.9	62.9	66.4	36	24.4	15.2	3.59	104	3.21	92.9	25.9	93.9	12.65	131.8	12.24	127.5	2.82	2.52	20.3	9.97	9.67	0.412	0.401	0.4	0.408	0.416	0.421	78.1	-0.2	-0.2	0	-	1804	74.2	59.4	111	41.7	28.3
7	090320-2	0	158	F	82	74	33.1	19.7	13.4	8.6	3.24	29.1	42.2	44.9	23.7	29.6	39.3	2.39	108.7	2.3	104.9	19.7	100.1	6.48	93.8	6.55	94.9	1.86	1.8	15.5	5.1	5.15	0.404	0.385	0.39	0.405	0.41	0.408	58.3	-15.7	-15.7	0	-	1340	92.7	154.5	138	28.3	31.9
8	090320-4	0	150	F	84	78	30.7	18.5	12.2	8	2.69	36.6	39.2	41.4	22.1	34.7	46.9	1.96	93.1	1.97	93.5	17.5	93.1	6.94	105.1	8.1	122.7	1.53	1.54	13.7	5.41	6.39	0.398	0.38	0.383	0.399	0.382	0.417	53.8	-24.2	-24.2	0	-	1265	87	159	161	26.5	33.7
9	090320-3	0	178	M	77	84.5	41.3	24.1	17.2	10.4	3.56	29.2	52.4	55.3	29.4	26.7	34.6	3.13	89.2	2.82	80.5	24.1	86.2	10.32	105.9	10.04	103.1	2.44	2.2	19	8.18	7.95	0.417	0.382	0.389	0.415	0.431	0.428	69.7	-14.8	-18.8	4	-	1564	94.4	148.8	121	34.5	30.7
10	130320-2	1	170	M	77	90	33.7	19.5	14.2	8.3	3.25	44.7	42.7	45.3	23.5	31.1	49.7	2.83	84.4	2.92	86.9	23.5	87.7	6.71	71.9	6.28	67.2	2.22	2.28	18.5	5.32	4.97	0.42	0.393	0.39	0.421	0.432	0.428	63.6	-26.4	-35.2	8.8	-	1347	126.7	285.2	142	28	36.4
11	090320-1	0	170	M	77	89	34.1	19.5	14.6	8.5	2.95	43.5	43	45.5	23.4	30.8	48.8	2.31	68.9	2.4	71.8	20.5	77	8.44	90.7	8.28	89	1.8	1.88	16.3	6.71	6.59	0.429	0.394	0.389	0.428	0.44	0.443	63.6	-25.4	-33.9	8.5	-	1354	101.9	232.2	140	27.9	31.8
12	100320-3	0	197	M	91	74	48.3	27.7	20.6	12	4.27	9.4	61.1	64.6	34.2	19.1	12.8	3.11	88.3	3.14	89.3	25	89	13.97	142.8	13.68	139.7	2.43	2.46	19.8	11.09	10.85	0.426	0.388	0.392	0.424	0.436	0.435	85.4	11.4	3.4	8	-	1765	68.8	55.5	87	39.7	26.2
13	100320-5	0	163	F	82	63.1	34.9	20.7	14.2	8.9	3.77	15.5	44.5	47.6	25	23.7	24.6	2.44	113.5	2.56	118.8	20.6	105.4	6.76	99.2	6.57	96.5	1.9	1.99	16.2	5.33	5.17	0.407	0.377	0.38	0.41	0.416	0.411	61.8	-1.3	-1.3	0	-	1397	78.9	81.9	111	29.6	30
14	100320-1	0	151	F	88	66	28	16.4	11.6	7.1	2.86	28	35.6	38	19.4	28.9	42.5	1.84	92.7	1.94	97.9	16.7	93.6	5.23	83.7	5.23	83.8	1.44	1.52	13.2	4.13	4.13	0.413	0.391	0.387	0.415	0.418	0.421	49.3	-16.7	-16.7	0	-	1190	87.3	161.9	135	23.5	31.4
15	100320-2	0	164	F	68	74.1	32	19	13	8.3	3.12	30.7	40.7	43.4	22.8	27.6	41.4	2.24	97.6	2.09	90.7	19.2	92.8	6.8	93.8	6.74	93	1.75	1.63	15.1	5.35	5.3	0.406	0.385	0.387	0.406	0.411	0.411	57.8	-16.3	-17.4	1.1	-	1308	93.3	169	128	27.3	30.7
16	100320-4	0	161	F	65	89	34.3	20.8	13.5	8.9	3.36	42.4	43.8	46.6	25.1	34.3	47.6	2.49	102.7	2.5	103.2	21.2	98	7.28	95.8	6.68	87.9	1.94	1.95	16.6	5.7	5.23	0.394	0.382	0.384	0.395	0.397	0.396	60.6	-28.4	-28.4	0	-	1377	107.3	213.4	160	29.8	35.9
17	110320-2	0	165	F	79	68	32.5	18.8	13.7	8.1	3.42	24	41.2	44	22.6	25	35.3	1.87	83.3	1.98	88	17.6	86.8	6.71	94.5	8.81	124.1	1.46	1.54	13.9	5.28	6.99	0.419	0.385	0.381	0.422	0.414	0.434	58.5	-9.5	-10.6	1.1	-	1320	78	119	116	27	28.8
18	110320-3	0	180	M	82	75	40.3	24.3	16	10.5	3.85	20.4	51.5	54.6	29.7	23.1	27.3	2.9	84.4	3.01	87.5	24.3	88.7	9.1	95.2	9.22	96.4	2.26	2.34	19.1	7.14	7.24	0.398	0.376	0.38	0.398	0.403	0.405	71.3	-3.7	-9.7	6	-	1549	89.8	99.8	105	34.8	30.8
19	110320-1	0	178	M	79	76	36.1	21	15.1	9.1	3.99	26.8	45.8	49.2	25.4	24	35.3	2.64	77.6	2.61	76.8	22.1	81.7	7.53	79.7	7.72	81.8	2.06	2.04	17.5	5.94	6.09	0.418	0.391	0.393	0.422	0.42	0.419	69.7	-6.3	-16.4	10.1	-	1432	95	155.7	109	30.1	29.1
20	120320-1	0	155	F	74	55.2	40.4	25.5	14.9	11.1	2.04	1.7	52	53.5	31.2	23	3	4.41	228.8	6.21	322.6	35.8	204.8	10.23	167.9	10.52	172.7	3.3	4.66	27.9	8.01	8.25	0.37	0.263	0.268	0.384	0.397	0.401	55.2	0	0	0	-	1527	69.5	5	107	36.5	53.7
21	130320-1	0	181	M	80	101	45	26.9	18.1	11.6	4.13	40.3	57.3	60.7	33	30.8	39.9	3.44	90.6	3.49	92	27.4	90.7	10.37	98.2	10.39	98.4	2.69	2.73	21.5	8.16	8.17	0.403	0.389	0.392	0.4	0.411	0.41	72.1	-28.9	-29.5	0.6	-	1681	113.8	205.9	140	38.5	33.6
22	160320-1	0	160	F	57	95.6	38.9	23.2	15.7	10.1	3.73	42.9	49.6	52.7	28.3	37.3	44.9	3.49	140.6	3.09	124.7	25.2	114.4	7.12	91.6	7.63	98.3	2.72	2.41	19.8	5.59	6	0.404	0.383	0.381	0.407	0.406	0.408	68.4	-27.2	-27.2	0	-	1508	115.2	222.8	174	33.3	40.3
23	160320-3	0	158	F	80	64.3	32.6	18.6	14	8.1	3.13	20.5	41.2	43.8	22.3	25.8	31.9	1.78	85.7	1.87	90	16.4	87	7.94	120.9	7.23	110	1.4	1.47	12.9	6.31	5.74	0.428	0.394	0.396	0.428	0.439	0.436	56.9	-7.4	-7.4	0	-	1316	73.5	97.3	120	26.7	26.9
24	160320-2	0	167	F	88	86.7	52.7	29.4	23.3	12.8	5.45	15.8	66.3	70.9	36.3	31.1	18.2	3.1	124	2.88	114.9	22.4	99.8	14.71	187	12.85	163.4	2.43	2.25	17.8	11.74	10.27	0.443	0.397	0.399	0.442	0.451	0.454	86.7	0	0	0	-	1901	69.2	71.5	145	42.1	28.9
	110520-1	0	170	F	91	64.9	39.5	23.5	16	10.2	3.85	11.4	50.3	53.5	28.7	22.5	17.5	2.39	104	3.14	136.7	22.2	106.2	7.86	108	7.78	106.9	1.88	2.46	17.4	6.17	6.13	0.404	0.413	0.399	0.4	0.406	0.413	64.9	0	0	0	-	1526	76.7	63.6	105	33.7	28.5
26	120520-1	0	173	M	82	70.9	44.6	27.4	17.2	11.9	4.13	10.3	57.2	60.6	33.8	23.7	14.5	3.51	109.7	3.31	103.6	26.2	102.6	8.72	98.1	9.75	109.7	2.74	2.58	20.4	6.76	7.64	0.384	0.391	0.387	0.384	0.365	0.399	70.9	0	0	0	-	1679	78.5	47.2	108	39.3	30.2
27	130520-2	2	148	F	95	44	26.2	15.5	10.7	6.7	2.83	8.3	33.3	35.7	18.2	20.1	18.8	1.59	99.2	1.77	110	15	102.5	4.31	84.7	4.9	96.3	1.24	1.38	11.8	3.39	3.85	0.409	0.388	0.381	0.414	0.41	0.41	47.1	3.1	2.6	0.5	-	1142	65.8	50.5	93	22.2	25.6
28	130520-2	1	148	F	95	45	24.5	14.5	10	6.3	2.8	11.4	31.2	33.6	17	20.5	25.3	1.31	79.8	1.5	91.3	13.6	90.9	4.1	78.8	4.76	91.6	1.02	1.17	10.7	3.22	3.74	0.407	0.385	0.381	0.412	0.407	0.409	47.1	2.1	-0.5	2.6	-	1096	66	59	96	20.8	25.5
29	130520-2	0	148	F	95	47.5	27.2	15.6	11.6	6.8	3.25	10.3	34.5	37.2	18.4	21.7	21.8	1.31	75.8	1.51	87.4	13.3	84.5	4.84	88.6	6.57	120.4	1.02	1.18	10.5	3.83	5.21	0.426	0.388	0.387	0.43	0.428	0.432	47.5	0	0	0	-	1173	60.5	57.5	101	22.4	24.9
30	130520-1	1	185	M	84	68.5	41.2	24.2	17	10.4	3.67	13.2	52.2	55.3	29.5	20	19.2	3.15	96.6	3.18	97.6	25.1	96.6	9.34	103	9.33	103	2.46	2.49	19.8	7.37	7.36	0.413	0.39	0.393	0.412	0.422	0.42	75.3	6.8	-1.9	8.7	-	1565	82.9	78.7	91	34.6	28.3
31	130520-1	0	185	M	84	69	41	24.2	16.8	10.4	3.56	14	52.1	55	29.5	20.2	20.3	3.18	96.9	3.33	101.5	25.7	98.2	9.22	101.1	9.19	100.7	2.49	2.6	20.2	7.28	7.24	0.41	0.39	0.387	0.409	0.422	0.416	75.3	6.3	-2.7	9	-	1559	86	82.4	92	34.6	29.3
32	140520-2	3	178	M	74	65	42.3	24.7	17.6	10.6	4.29	7.8	53.6	57.2	30.2	20.5	11.9	2.82	91.2	2.73	88.2	22.4	90.9	10.12	117.7	9.74	113.3	2.2	2.13	17.7	8	7.69	0.417	0.391	0.389	0.418	0.423	0.422	69.7	4.7	2.7	2	-	1606	67.6	49.1	93	35.3	26.5
33	140520-2	2	178	M	74	65	42.7	25	17.7	10.8	4.29	7.2	54.3	57.8	30.6	20.5	11.1	3.02	97.8	3	96.9	23.7	95.9	9.85	114.5	9.23	107.4	2.36	2.35	18.7	7.77	7.29	0.415	0.392	0.395	0.416	0.42	0.421	69.7	4.7	3.2	1.5	-	1618	69.7	48.1	93	35.8	27.2
34	140520-2	1	178	M	74	64	42	24.4	17.6	10.5	4.18	7.3	53.3	56.7	29.8	20.2	11.5	2.77	91.1	2.73	89.7	22.3	91.7	9.92	117.1	10.01	118.3	2.17	2.14	17.6	7.84	7.93	0.419	0.391	0.39	0.42	0.424	0.429	69.7	5.7	3.1	2.6	-	1594	67.1	48.7	92	34.9	26.4
35	140520-1	0	164	F	85	64.5	34.8	20.3	14.5	8.8	3.57	17.3	44.2	47.2	24.5	24	26.8	2.24	102.3	2.25	102.7	19.1	96.4	7.48	108.1	7.41	107.1	1.75	1.76	15.1	5.91	5.86	0.417	0.389	0.39	0.418	0.421	0.425	61.3	-3.2	-3.2	0	-	1390	76.1	85.7	112	29.1	28.1
36	140520-1	6	164	F	85	70	32.7	18.2	14.5	7.9	3.93	25.5	41.1	44.5	21.8	26	36.4	1.77	78.8	1.66	73.9	15.9	78.2	8.03	112.9	7.21	101.5	1.39	1.3	12.7	6.4	5.74	0.442	0.399	0.395	0.448	0.448	0.445	57.8	-12.2	-12.2	0	-	1332	71.2	121.7	121	26.1	25.5
37	140520-1	5	164	F	85	72	34.7	19.9	14.8	8.5	4.37	24.4	43.8	47.6	23.9	26.8	33.8	1.92	84.4	1.82	79.8	16.8	82	8.17	113.8	8.1	112.9	1.5	1.42	13.4	6.46	6.4	0.426	0.391	0.397	0.437	0.425	0.422	61.9	-10.1	-10.1	0	-	1399	71.3	100.9	125	28.5	25.7
38	140520-1	4	164	F	85	76	36.3	20.9	15.4	9	4.59	26.1	45.9	49.9	25.2	28.3	34.4	1.95	83.8	1.91	82.4	17.2	82.1	8.86	121.2	8.16	111.5	1.53	1.5	13.6	7.01	6.43	0.424	0.399	0.399	0.433	0.426	0.416	64.8	-11.2	-11.2	0	-	1447	73.8	106.1	131	29.9	25.8
39	140520-1	3	164	F	85	77	31.8	17.9	13.9	7.8	3.72	33.7	40	43.3	21.3	28.6	43.7	1.79	76.7	1.68	71.8	16.3	77.4	7.92	107.8	7.24	98.5	1.4	1.31	12.9	6.3	5.76	0.438	0.396	0.394	0.444	0.442	0.44	57.8	-19.2	-20.4	1.2	-	1306	75.3	154.6	133	25.6	26.1
40	140520-1	2	164	F	85	73.9	32.5	18.6	13.9	8.1	3.73	29.6	41	44.3	22.3	27.5	40	1.94	84.4	1.9	82.8	17.3	83.6	7.75	107	7.61	105	1.52	1.49	13.8	6.12	6	0.428	0.391	0.396	0.442	0.422	0.419	57.8	-16.1	-16.3	0.2	-	1328	78.5	143.3	128	26.6	26.7
41	140520-1	1	164	F	85	73	34.9	19.8	15.1	8.5	3.87	25.7	44.1	47.3	23.8	27.1	35.3	1.98	86.3	1.87	81.9	17.2	83.6	9.35	129.6	8.13	112.7	1.54	1.47	13.7	7.43	6.45	0.434	0.377	0.395	0.44	0.441	0.436	61.4	-11.6	-11.6	0	-	1391	73	113.5	126	28.3	26.5
42	140520-2	0	178	M	74	78	40.2	23.5	16.7	10.1	4.35	23.3	51.1	54.7	28.7	24.6	29.9	2.52	73.6	2.47	72.1	21.2	77.8	9.81	103.1	9.72	102.2	1.97	1.93	16.8	7.74	7.66	0.415	0.392	0.392	0.419	0.417	0.416	69.7	-8.3	-12.9	4.6	-	1551	81.7	101.8	112	33.7	27.4
43	180520-1	1	171	M	73	79	50.4	26.9	23.5	11.7	5.72	11.2	62.9	67.8	33.1	27	14.2	-0.67	-20.6	-0.66	-20.2	2.4	9.2	22.57	250.1	20.76	230	-0.52	-0.51	1.9	18.06	16.69	0.466	0.395	0.395	0.444	0.458	0.472	79	0	0	0	-	1835	51.6	31.1	123	38.6	9.2
44	180520-1	0	171	M	73	64.5	35.8	21.1	14.7	9.1	3.58	16	45.5	48.5	25.5	22.1	24.8	2.2	71.7	2.12	69.3	19.1	78.2	7.94	93.3	8.72	102.4	1.72	1.66	15	6.26	6.88	0.412	0.389	0.39	0.412	0.415	0.419	64.3	-0.2	-6.4	6.2	-	1418	74.5	77.8	100	30.2	26.5
45	180520-2	1	171	F	88	56	37.1	21.3	15.8	9.2	3.8	5.9	46.9	50.1	25.8	19.2	10.5	1.75	85.5	2.09	102.1	17.1	91.7	9.23	142.5	9.24	142.7	1.37	1.64	13.5	7.32	7.3	0.425	0.393	0.401	0.428	0.433	0.425	62.9	6.9	6.9	0	-	1452	61	44.4	89	30.5	23.2
46	180520-2	0	171	F	88	61	31.7	18.2	13.5	7.9	3.52	17.9	40.1	43.1	21.7	20.9	29.3	2.68	120.3	2.73	122.5	21.8	107.6	5.09	72.2	5.12	72.6	2.08	2.13	17.3	4.04	4.06	0.427	0.376	0.395	0.434	0.434	0.43	62.9	1.9	-3.4	5.3	-	1302	99.1	125	97	26.1	29.2
47	190520-2	2	162	F	82	76.3	32.9	19.7	13.2	8.5	3.43	31.5	42	44.8	23.7	29.1	41.3	2.31	100.8	2.31	100.9	20	96.9	7.1	98.4	6.1	84.6	1.8	1.81	15.7	5.58	4.78	0.401	0.39	0.389	0.402	0.406	0.398	58.1	-18.2	-18.2	0	-	1337	97.2	172.2	135	28.2	31.7
48	190520-2	1	162	F	82	75.5	32.8	19.9	12.9	8.7	3.23	30.8	42	44.7	24	28.8	40.8	2.15	94.1	2.05	89.7	18.8	91.8	7.95	110.7	6.9	96.1	1.68	1.6	14.7	6.22	5.39	0.392	0.39	0.39	0.394	0.394	0.387	58	-17.5	-17.5	0	-	1335	90.2	149.3	134	28.6	29.8
49	190520-2	0	162	F	82	74	31.3	19	12.3	8.3	3.12	31.3	40.1	42.7	22.8	28.2	42.3	2.29	101.2	2.23	98.6	19.9	97.4	6.48	90.8	5.76	80.8	1.79	1.74	15.5	5.07	4.51	0.393	0.385	0.387	0.394	0.395	0.393	56.5	-17.5	-18.3	0.8	-	1292	100.6	178	131	27.2	32.1
50	190520-1	5	154	F	81	46	24.5	14.6	9.9	6.4	2.5	12.6	31.3	33.4	17.1	19.4	27.5	1.54	91.8	1.6	95.2	15	98.4	4.15	78.1	4.3	80.9	1.2	1.25	11.8	3.27	3.38	0.404	0.385	0.387	0.405	0.412	0.406	51	5	-0.9	5.9	-	1091	75.6	71.1	90	21	25.6
51	190520-1	4	154	F	81	45	24.6	14.7	9.9	6.3	2.5	11.6	31.4	33.4	17.1	19	25.8	1.58	96.2	1.62	98.9	15.2	101.8	4.2	80.7	4.34	83.3	1.23	1.27	11.9	3.3	3.41	0.403	0.381	0.386	0.405	0.411	0.406	51	6	0.1	5.9	-	1091	74.8	66.5	88	21	25.5
52	190520-1	3	154	F	81	46.6	24.9	14.9	10	6.5	2.5	12.7	31.8	33.9	17.5	19.6	27.3	1.64	96.4	1.62	95	15.4	99.7	4.29	79.7	4.39	81.6	1.28	1.26	12.1	3.37	3.45	0.4	0.378	0.382	0.402	0.408	0.402	51	4.4	-1	5.4	-	1101	76	69.3	91	21.4	26.1
53	190520-1	2	154	F	81	60	24.3	14.5	9.8	6.2	2.4	27.1	30.9	32.9	16.9	25.3	45.1	1.7	86.3	1.71	86.9	16.1	90.7	4.18	67.3	4.3	69.2	1.32	1.33	12.7	3.29	3.37	0.403	0.383	0.387	0.405	0.412	0.405	51	-9	-15.3	6.3	-	1082	95.2	182.3	118	20.7	30.3
54	190520-1	1	154	F	81	64	25.2	15.1	10.1	6.6	2.41	29.8	32.2	34.2	17.7	27	46.6	1.79	88.8	1.85	91.7	16.8	92.8	4.52	71.3	4.56	71.9	1.39	1.44	13.2	3.55	3.58	0.4	0.379	0.384	0.401	0.408	0.403	51	-13	-18.1	5.1	-	1109	98	193	125	21.7	32
55	190520-1	0	154	F	80	84.9	28.4	17.1	11.3	7.4	2.56	46.5	36.2	38.4	20.4	35.8	54.7	2.04	90.7	2	88.9	18.4	91.8	5.64	79.9	5.76	81.5	1.6	1.56	14.5	4.41	4.5	0.396	0.387	0.386	0.401	0.393	0.39	51	-33.9	-34.7	0.8	-	1200	109.8	244.1	166	24.6	36
56	200520-1	0	180	M	87	108.2	52.9	32.8	20.1	14.2	5.07	36	68	72.2	40.8	33.4	33.3	3.97	102.9	3.79	98.1	29.9	97.4	13.23	123.2	12.4	115.4	3.09	2.95	23.3	10.37	9.6	0.38	0.378	0.379	0.379	0.4	0.363	84.9	-23.3	-23.3	0	-	1929	105.4	141.3	152	47	36
57	250520-2	3	160	M	83	76.1	35.7	21.2	14.5	9.1	3.38	27.9	45.5	48.2	25.6	29.7	36.7	2.7	92.2	2.6	88.8	21.4	91.8	7.2	88.4	7.41	91	2.11	2.03	16.8	5.67	5.83	0.407	0.391	0.389	0.408	0.413	0.409	56.7	-19.4	-19.4	0	-	1411	93.1	144.6	135	30.3	32.5
58	250520-2	2	160	M	83	84	32.2	18.8	13.4	8.1	2.92	40.8	40.8	43.2	22.6	32.8	48.6	2.6	85.9	2.52	83.3	21.2	88.1	6.56	77.9	6.18	73.5	2.03	1.97	16.7	5.18	4.88	0.414	0.389	0.386	0.415	0.425	0.422	56.4	-27.6	-32.3	4.7	-	1303	110.7	238.3	149	27	36.1
59	250520-2	1	160	M	83	78.5	35.4	21	14.4	9	3.47	30.6	45.1	47.9	25.4	30.7	39	2.77	93.8	2.57	86.8	21.6	91.7	6.76	82.2	7.22	87.7	2.17	2	17	5.33	5.67	0.407	0.391	0.386	0.41	0.414	0.409	56.3	-22.2	-22.2	0	-	1404	97.3	164.4	139	30	33.7
60	250520-2	0	160	M	83	73.2	34.1	20.3	13.8	8.9	3.05	27.2	43.4	46	24.5	28.6	37.1	2.74	94.8	2.54	87.8	21.4	92.9	6.8	84.6	6.54	81.3	2.14	1.98	16.8	5.35	5.14	0.405	0.387	0.388	0.406	0.411	0.406	56.3	-16.9	-18.7	1.8	-	1364	95.7	149.9	130	29.1	32.6
61	250520-1	2	182	M	84	84	58.1	36.9	21.2	15.9	7.48	2.5	75	81.5	46.1	25.4	3	3.97	110	2.32	64.1	23.6	81.9	32.16	320.5	19.47	194	2.99	1.81	18.4	24.64	15.32	0.364	0.283	0.387	0.381	0.332	0.41	84	0	0	0	-	2130	54.8	5	115	52.9	20.2
62	250520-1	1	182	M	84	86	57	33.5	23.5	14.6	7.04	7.4	72.5	78.6	41.7	26	8.6	1.35	37.3	1.49	41.1	14.9	51.5	23.08	228.3	17.09	169.1	1.05	1.17	11.7	18.23	13.43	0.412	0.381	0.385	0.407	0.423	0.407	86	0	0	0	-	2068	58.2	19.8	118	48	18.1
63	250520-1	0	182	M	84	98	54.8	30.6	24.2	13.2	5.18	24.8	68.9	73.2	37.9	29.6	25.3	2.21	58.5	2.75	72.6	20.9	69.2	20.55	195.1	13.51	128.3	1.73	2.15	16.6	16.45	10.76	0.442	0.389	0.397	0.433	0.461	0.446	86.1	-11.9	-11.9	0	-	1951	73.6	84.3	134	43.8	25.1
64	260520-1	5	155	F	91	58.5	29.1	17.5	11.6	7.6	2.77	19	37.2	39.5	20.8	24.3	32.5	1.8	91.4	1.66	84.8	16.2	91	5.95	95.8	7.04	113.4	1.4	1.3	12.7	4.65	5.54	0.4	0.38	0.384	0.401	0.395	0.41	51.7	-6.8	-7.1	0.3	-	1223	74.1	84.2	113	25	28
65	260520-1	4	155	F	91	58.5	30.6	18.3	12.3	7.9	2.89	17.1	39	41.4	21.9	24.3	29.3	2.17	110.3	2	101.6	18	101.3	5.74	92.4	6.79	109.4	1.69	1.56	14.1	4.49	5.34	0.402	0.38	0.388	0.403	0.399	0.411	53.7	-4.8	-4.8	0	-	1263	77.4	78.2	113	26.2	28.7
66	260520-1	3	155	F	91	60.5	31.8	18.9	12.9	8.2	3.12	17.4	40.5	43.1	22.7	25.2	28.7	1.94	97.7	2.02	101.7	17.4	96.7	7.86	125.3	6.39	101.8	1.51	1.57	13.7	6.2	5.01	0.406	0.385	0.382	0.409	0.416	0.4	56	-4.5	-4.5	0	-	1302	72.8	72.5	117	27.1	29
67	260520-1	2	155	F	91	60.2	30.7	18.5	12.2	8	3	18.5	39.2	41.7	22.1	25.1	30.7	1.79	90.2	1.76	88.7	16.5	91.8	6.68	106.6	7.52	120	1.39	1.37	12.9	5.22	5.91	0.397	0.375	0.378	0.399	0.394	0.407	54.2	-6	-6	0	-	1271	71.7	70.2	116	26.5	28.7
68	260520-1	1	155	F	91	60.7	31.4	18.8	12.6	8.1	3.01	18.2	40	42.5	22.5	25.3	30	1.94	97.3	1.82	91.5	17	94.2	6.77	107.7	7.84	124.8	1.51	1.42	13.3	5.3	6.17	0.401	0.377	0.38	0.403	0.399	0.412	55.2	-5.5	-5.5	0	-	1288	72.3	69.9	117	26.9	28.8
69	260520-1	0	155	F	91	61.2	33.6	20.1	13.5	8.6	3.35	15.6	42.8	45.6	24.2	25.5	25.4	1.81	90.5	1.84	92.1	16.5	91.3	6.79	107.8	9.05	143.7	1.41	1.43	12.9	5.32	7.13	0.402	0.388	0.386	0.402	0.395	0.412	59.3	-1.9	-1.9	0	-	1356	68.3	58.2	118	28.8	27.5
70	270520-2	0	153	F	87	54	27.4	16.3	11.1	7.1	2.55	17	34.9	37	19.3	23.1	31.5	1.66	88.6	1.6	85.3	15.4	90.3	6	100.9	5.75	96.7	1.3	1.25	12.1	4.72	4.52	0.404	0.384	0.382	0.404	0.412	0.408	50.3	-3.7	-5.4	1.7	-	1169	72.4	79.1	107	23.4	27.5
71	270520-1	0	170	M	81	82.2	47.4	28.1	19.3	12.2	4.88	17.7	60.4	64.5	34.6	28.4	21.6	3.1	95.1	2.9	88.8	23.5	90.3	12.02	132.6	10.9	120.3	2.42	2.26	18.5	9.46	8.58	0.408	0.391	0.393	0.41	0.411	0.409	75.8	-6.4	-6.4	0	-	1762	76.6	73.4	129	40.2	29.7
72	280520-1	0	154	F	85	84.1	33.4	20.2	13.2	8.8	2.64	39.3	42.6	44.8	24.4	35.5	46.7	2.38	106.2	2.44	108.6	20.3	101.4	8.04	114.3	7.6	108	1.86	1.9	15.9	6.3	5.96	0.395	0.382	0.381	0.393	0.4	0.403	58.2	-25.9	-25.9	0	-	1338	97.5	181.2	165	29	36.5
73	290520-1	0	170	F	81	95	41	24	17	10.3	3.86	39.8	52	55.2	29.3	32.9	41.9	2.35	88.5	2.3	86.6	20.5	86.6	13.16	157.9	9.64	115.7	1.83	1.79	16.2	10.42	7.59	0.413	0.386	0.38	0.41	0.43	0.412	71.7	-23.3	-23.3	0	-	1562	87.7	153.3	153	34.4	31
74	170620-2	0	155	F	70	65	23.8	14.2	9.6	6.1	2.39	32.7	30.3	32.3	16.5	27.1	50.3	1.35	66.1	1.41	69	14.5	78.8	4.93	76.6	4.88	75.8	1.05	1.1	11.4	3.87	3.83	0.402	0.387	0.388	0.402	0.406	0.404	51.7	-13.3	-20.8	7.5	-	1068	88.4	193.2	126	20.4	29.1
75	020620-1	0	170	M	91	65	34.8	20.5	14.3	8.9	3.36	17.9	44.3	47.1	24.8	22.5	27.6	2.45	80.6	2.34	76.9	20.4	84	8.89	105	8.07	95.3	1.91	1.83	16.1	6.97	6.31	0.41	0.387	0.389	0.426	0.402	0.392	63.6	-1.4	-8.4	7	-	1386	78.4	85.1	102	29.4	27.6
76	030620-3	0	169	F	89	56	30.4	18	12.4	7.8	3.3	14.5	38.7	41.5	21.5	19.6	25.9	1.66	81.4	1.71	83.8	16.6	89	6.93	107	6.92	106.9	1.3	1.34	13	5.45	5.45	0.407	0.379	0.389	0.408	0.411	0.412	61.4	5.4	-0.4	5.8	-	1266	70.5	69.9	91	25.8	24.8
77	030620-4	0	167	F	81	52.4	33.2	20.2	13	8.8	3.34	7.1	42.5	45.3	24.4	18.8	13.5	2.14	112.1	2.08	108.9	18.9	108.3	7.08	116.8	7.08	116.9	1.67	1.62	14.7	5.54	5.53	0.391	0.38	0.378	0.393	0.396	0.389	60	7.6	6.7	0.9	-	1349	67.6	34.9	87	29	25.4
78	030620-2	0	160	F	81	77	35.8	21.2	14.6	9.1	3.89	28.2	45.5	48.8	25.7	30.1	36.6	2.53	111.7	2.51	110.8	20.7	101.8	7.14	100.2	6.79	95.3	1.98	1.96	16.3	5.61	5.34	0.407	0.39	0.392	0.411	0.408	0.407	63.4	-13.6	-13.6	0	-	1425	90.8	141.8	140	30.4	31.7
79	030620-1	1	152	F	96	58	25.5	14.9	10.6	6.5	2.92	23.1	32.4	34.9	17.4	25.1	39.9	1.82	95.1	1.76	92.3	16.1	93	4.45	73.8	3.89	64.6	1.42	1.38	12.7	3.51	3.06	0.416	0.393	0.391	0.422	0.416	0.412	49.7	-8.3	-11.7	3.4	-	1123	87.1	152.2	117	21.4	29.1
80	030620-1	0	152	F	96	64	24.4	14.3	10.1	6.2	2.7	30.7	31	33.3	16.6	27.7	48	1.71	86.4	1.68	85.1	15.8	88.5	4.26	68.3	3.84	61.5	1.33	1.31	12.5	3.36	3.03	0.416	0.385	0.388	0.42	0.423	0.422	49.6	-14.4	-19.3	4.9	-	1089	94.8	204.8	129	20.4	31.1
81	040620-1	1	169	F	86	89	49.3	30.5	18.8	13.1	3.8	22.8	63.2	66.2	37.8	31.2	25.6	4.18	162.8	5.68	221.3	34.5	150.1	10.11	125.3	10.08	125.1	3.19	4.27	27	7.93	7.9	0.381	0.321	0.275	0.393	0.404	0.399	86	-3	-3	0	-	1800	103.8	110.8	145	43.7	58.6
82	040620-1	0	169	F	86	93	34.5	20.2	14.3	8.7	3.15	46.6	43.8	46.4	24.3	32.6	50.1	2.13	81.3	2.02	77.2	19.3	82.4	8.89	108.3	9.98	121.7	1.65	1.57	15.2	7.03	7.9	0.416	0.38	0.383	0.414	0.425	0.428	61.4	-31.6	-32.5	0.9	-	1372	90.7	196.5	151	28.9	31.2
83	040620-2	2	165	F	81	48.8	31.2	18.9	12.3	8.1	3.21	6.3	39.8	42.5	22.6	17.9	12.8	1.92	108	1.93	108.5	17.6	108.8	6.32	112	6.75	119.6	1.5	1.5	13.8	4.94	5.29	0.395	0.382	0.376	0.397	0.394	0.401	58.5	9.7	7.2	2.5	-	1289	65.9	34	83	27	24.6
84	040620-2	1	165	F	81	48.8	30.9	18.4	12.5	8	3.11	6.8	39.4	42	22	17.9	13.9	1.8	100.8	1.8	101.3	16.9	104.2	6.63	117.6	7.12	126.2	1.4	1.4	13.3	5.21	5.61	0.405	0.379	0.377	0.405	0.406	0.416	58.5	9.7	6.7	3	-	1278	63.8	39.3	83	26.4	24.2
85	040620-2	0	165	F	81	49.7	30	18.1	11.9	7.8	2.99	8.9	38.4	40.8	21.6	18.3	18	1.87	103.3	1.95	107.6	17.7	106.9	5.93	103.3	6.71	116.8	1.46	1.52	13.8	4.64	5.28	0.398	0.374	0.378	0.399	0.395	0.411	58.5	8.8	4.5	4.3	-	1250	70	47.9	85	25.9	25.4
86	220620-5	1	160	F	69	66	27.9	16.3	11.6	7.1	2.85	28.2	35.3	37.8	19.3	25.8	42.7	2.06	96.3	2.34	109.4	18.8	97.5	4.8	71.3	3.89	57.6	1.61	1.83	14.8	3.79	3.07	0.415	0.398	0.391	0.418	0.42	0.421	55.1	-10.9	-15.5	4.6	-	1187	107.8	201	120	23.3	31.5
87	220620-5	0	160	F	69	74	30.7	17.9	12.8	7.8	3	32.5	38.9	41.5	21.4	28.9	43.9	2.52	112.9	3.01	135.1	21.8	108.8	5.01	71.4	4.15	59.1	1.97	2.35	17.2	3.96	3.28	0.416	0.396	0.388	0.42	0.423	0.42	55	-19	-19.8	0.8	-	1267	120.1	229.8	134	25.7	35.5
88	220620-2	0	168	F	78	78	33.7	20	13.7	8.7	3.35	32.3	42.9	45.7	24.1	27.6	41.4	2.32	96.1	2.33	96.2	20.3	93.3	6.9	90.5	7.37	96.7	1.81	1.82	15.9	5.43	5.8	0.406	0.39	0.391	0.405	0.414	0.41	60.7	-17.3	-18.3	1	-	1358	98	180.1	129	28.7	30.5
89	080620-1	2	167	M	80	71	42.5	25.8	16.7	11.1	4.09	13.3	54.3	57.7	31.7	25.5	18.8	3.46	113.8	3.44	113.1	26.1	107.7	7.85	92.8	8.05	95.3	2.7	2.68	20.4	6.14	6.31	0.392	0.383	0.378	0.393	0.394	0.397	67.8	-3.2	-3.2	0	-	1616	84.1	68.7	116	37	32.6
90	080620-1	1	167	M	80	73	40.5	24.2	16.3	10.4	3.76	18.3	51.7	54.7	29.6	26.2	25.1	3.11	101.6	2.96	96.4	23.8	97.3	8.29	97.2	8.66	101.5	2.43	2.31	18.7	6.51	6.81	0.402	0.388	0.388	0.401	0.407	0.411	64.3	-8.7	-8.7	0	-	1551	84.8	88.6	119	34.7	31.2
91	080620-1	0	167	M	80	74.4	46.7	28.2	18.5	12.1	4.46	11.1	59.7	63.3	34.7	26.7	15	3.68	119.4	3.44	111.5	26.5	107.7	10.01	116.7	10.03	117	2.87	2.68	20.7	7.83	7.87	0.397	0.383	0.386	0.399	0.395	0.402	74.4	0	0	0	-	1737	75.2	52.2	121	40.4	31.8
92	080620-2	3	178	M	74	98.6	43.7	26.6	17.1	11.5	4.01	39.4	55.9	59.2	32.7	31.1	40	3.69	100.1	3.63	98.5	28.5	97.1	9.27	90.5	8.88	86.7	2.87	2.82	22.3	7.24	6.97	0.39	0.382	0.381	0.389	0.389	0.401	69.7	-28.9	-28.9	0	-	1649	122.7	214.1	141	38.2	37.8
93	080620-2	2	178	M	74	85	53.6	32.5	21.1	14	6.08	11.3	68.6	73.7	40.4	26.8	13.3	1.91	54.4	1.87	53.2	17.7	63.4	18.79	192.4	16	163.9	1.49	1.46	13.8	14.69	12.54	0.393	0.382	0.386	0.388	0.394	0.399	85	0	0	0	-	1961	63.1	24.6	122	46.6	22.5
94	080620-2	1	178	M	74	89	52.9	30.4	22.5	13.1	7.98	15	67	74	37.6	28.1	16.9	0.6	17	0.14	3.9	7.1	25	23.38	236.1	18.08	182.5	0.48	0.11	5.6	18.42	14.39	0.426	0.451	0.388	0.412	0.414	0.445	87	-2	-2	0	-	1968	64	42.2	128	43.5	13.5
95	080620-2	0	178	M	74	98.4	54.4	33.1	21.3	14.3	6.3	23.4	69.6	75	41.1	31.1	23.8	1.78	48.5	1.83	49.7	17.6	59.9	18.81	183.7	17.58	171.7	1.39	1.42	13.7	14.69	13.79	0.392	0.377	0.383	0.387	0.389	0.401	88.3	-10.1	-10.1	0	-	1990	68.4	38.5	141	47.4	24
96	160620-1	2	173	M	80	60	37.8	22.8	15	9.8	3.51	8.9	48.2	51.1	27.7	20	14.8	2.41	84.3	2.39	83.8	20.5	90	8.97	113.1	9.06	114.2	1.88	1.86	16.1	7.04	7.1	0.397	0.384	0.384	0.398	0.403	0.396	65.8	5.8	1	4.8	-	1474	68.8	42.5	91	32.6	26.2
97	160620-1	1	173	M	80	65	37.6	23	14.6	10	3.52	13.9	48.1	51.1	28	21.7	21.3	2.52	81.3	2.56	82.6	21.6	87.5	8.35	97.1	8.55	99.4	1.96	1.99	16.9	6.52	6.68	0.388	0.377	0.379	0.389	0.388	0.394	65.8	0.8	-4	4.8	-	1475	77.5	62	99	33	28.5
98	160620-1	0	173	M	80	69	36.6	22	14.6	9.5	3.39	19.5	46.7	49.5	26.7	23.1	28.2	2.53	79.9	2.87	90.3	22.4	88.6	7.89	89.4	7.71	87.4	1.97	2.23	17.6	6.19	6.05	0.398	0.383	0.381	0.398	0.402	0.403	65.9	-3.1	-9.6	6.5	-	1440	88.6	96.9	105	31.6	30.6
99	020720-1	1	181	M	80	116	48.9	29.3	19.6	12.6	4.7	49.8	62.3	66.2	36.2	35.4	42.9	4.07	101.9	4.03	101.1	30.8	97.2	10.49	94.5	10.81	97.4	3.16	3.14	24.2	8.25	8.48	0.4	0.379	0.378	0.402	0.409	0.402	77.9	-38.1	-38.1	0	-	1800	127.9	248.8	161	42	41
100	020720-1	0	181	M	80	116	52.3	30.6	21.7	13.2	5.15	45.4	66.3	70.6	37.9	35.4	39.1	4.11	103	4.09	102.4	30.7	96.7	11.57	104.3	11.52	103.8	3.2	3.18	24.2	9.17	9.09	0.414	0.385	0.384	0.414	0.43	0.418	83.1	-32.9	-32.9	0	-	1895	116.9	216.3	161	43.9	37.8
101	030720-1	1	163	F	86	73	32.9	19.7	13.2	8.5	3.34	28.3	41.9	44.7	23.7	27.5	38.7	2.55	112.4	2.38	104.9	20.8	101.6	6.21	86.8	6.07	84.9	1.99	1.86	16.3	4.87	4.76	0.399	0.385	0.39	0.401	0.402	0.4	58.1	-14.9	-14.9	0	-	1336	99.5	163.1	128	28.3	31.6
102	030720-1	0	163	F	86	73.1	32.9	19.4	13.5	8.4	3.64	28.2	41.9	44.9	23.3	27.5	38.6	2.44	107.3	2.42	106.7	20.4	99.6	6.06	84.7	5.72	79.9	1.91	1.9	16	4.78	4.51	0.41	0.393	0.394	0.412	0.415	0.415	58.3	-14.8	-14.8	0	-	1339	98	168.2	128	27.8	31
103	100620-1	2	179	M	65	64	33.2	19.4	13.8	8.4	3.44	19	42.2	45	23.3	20	29.8	2.42	79.6	2.38	78.1	21	86.3	7.26	85.8	7.08	83.7	1.89	1.85	16.5	5.73	5.59	0.414	0.383	0.38	0.418	0.421	0.42	70.5	6.5	-8.5	15	-	1341	88.4	109.2	91	27.8	28.6
104	100620-1	1	179	M	65	64	38.4	22.8	15.6	9.9	3.72	12	48.8	52	27.7	20	18.7	3.05	100.3	2.79	91.5	23.8	98	8.33	98.4	7.95	93.9	2.35	2.17	18.7	6.57	6.28	0.407	0.343	0.385	0.408	0.419	0.422	70.5	6.5	-1.4	7.9	-	1494	79.1	70.3	91	32.6	28.3
105	100620-1	0	179	M	65	67.3	38.3	22	16.3	9.5	3.72	15.8	48.4	51.5	26.7	21	23.5	2.58	80.5	2.48	77.4	21.4	83.7	9.69	108.9	8.76	98.4	2.01	1.93	16.9	7.69	6.94	0.424	0.384	0.389	0.426	0.433	0.432	70.5	3.2	-5.2	8.4	-	1482	76.6	87.1	95	31.6	27.1
106	190620-1	0	180	M	82	84	60.4	36.9	23.5	15.9	5.18	2.5	77.3	81.5	46.1	25.9	3	4.46	125.5	3.62	101.7	30.1	106.3	12.4	125.5	21.27	215.3	3.4	2.81	23.5	9.65	16.76	0.389	0.32	0.38	0.385	0.38	0.415	84	0	0	0	-	2130	62.5	5	118	52.9	28.6
107	170620-1	2	158	F	78	68	31.2	18.6	12.6	8	3.2	25.6	39.7	42.4	22.2	27.2	37.6	1.93	91	1.95	91.9	17.6	91.7	6.43	96	6.86	102.4	1.51	1.52	13.8	5.06	5.4	0.405	0.385	0.385	0.406	0.408	0.412	55.1	-12.9	-12.9	0	-	1287	82.2	127.2	127	26.6	30
108	170620-1	1	158	F	78	68.3	31.1	18.5	12.6	8	3.2	26	39.6	42.3	22.1	27.4	38	1.91	89.6	1.89	88.6	17.3	90.2	6.61	98.5	6.95	103.5	1.49	1.47	13.6	5.19	5.47	0.405	0.385	0.385	0.406	0.407	0.412	55	-13.3	-13.3	0	-	1284	81.3	127.3	127	26.5	29.8
109	170620-1	0	158	F	78	68.2	30.6	18.1	12.5	7.8	3.1	26.7	38.9	41.5	21.7	27.3	39.1	1.91	89.8	1.93	90.8	17.4	90.9	6.1	90.9	6.85	102.1	1.49	1.51	13.7	4.8	5.39	0.406	0.387	0.385	0.407	0.41	0.413	53.9	-14.3	-14.3	0	-	1267	84.2	139	127	26	30
110	290620-1	0	167	M	78	66	35.4	21.2	14.2	9.1	3.88	17.6	45.2	48.4	25.6	23.7	26.7	2.52	84.6	2.39	80.3	20.7	87.1	6.86	82.8	7.46	90.1	1.96	1.86	16.3	5.38	5.86	0.402	0.382	0.38	0.406	0.4	0.407	61.4	-4.6	-8.4	3.8	-	1415	81	86.5	107	30.3	29.6
111	220620-8	3	179	M	71	74	52.5	29.1	23.4	12.7	4.94	3.9	65.9	70.1	36	23.1	5.2	2.8	82.5	2.83	83.3	21.8	80.3	14.97	158.4	14.01	148.3	2.2	2.22	17.3	11.95	11.21	0.445	0.401	0.404	0.442	0.451	0.46	74	0	0	0	-	1885	60.1	42.4	105	41.7	24.7
112	220620-8	2	179	M	71	74	51.6	28.8	22.8	12.5	4.93	5	64.8	69	35.5	23.1	6.7	2.82	82.9	2.66	78.4	21.5	79.3	14.54	153.9	13.65	144.5	2.21	2.09	17.1	11.6	10.91	0.442	0.402	0.402	0.439	0.45	0.454	74	0	0	0	-	1861	61	44.9	105	41.2	24.4
113	220620-8	1	179	M	71	73	55.1	8.9	46.2	3.8	11.85	2.2	59.8	70.8	9.6	22.8	3	-16.8	-496.2	-16.8	-496.1	-95.2	-352.5	170.68	1813.3	77.03	818.3	-13.17	-13.17	-80	148.22	67.06	0.839	0.399	0.4	0.595	0.683	0.69	73	0	0	0	-	1900	49.1	17.2	104	12.7	-108.1
114	220620-8	0	179	M	71	73	53.4	28	25.4	12.1	5.25	2.2	66.4	70.8	34.5	22.8	3	-0.29	-8.7	-0.29	-8.5	3.5	12.9	33.4	354.8	25.01	265.7	-0.23	-0.23	2.8	26.77	20.25	0.476	0.395	0.403	0.456	0.464	0.493	73	0	0	0	-	1900	52.5	22.4	104	40.1	3.9
115	220620-7	4	165	F	78	77	33.8	19.5	14.3	8.4	3.45	31.3	42.7	45.7	23.4	28.3	40.6	2.22	94.4	2.12	90	19	89.6	7.59	102.4	7.27	98.2	1.73	1.65	15	6.02	5.77	0.424	0.388	0.391	0.425	0.434	0.433	59.4	-17.6	-17.6	0	-	1358	88.2	166.3	132	27.9	29.5
116	220620-7	3	165	F	78	74.5	32.3	18.7	13.6	8.2	3.42	30.6	41	43.9	22.4	27.4	41.1	2.07	89	2	86.1	18.2	87.2	7.23	98.7	6.88	94	1.62	1.57	14.4	5.72	5.44	0.421	0.389	0.396	0.422	0.428	0.427	58.5	-16	-17.2	1.2	-	1317	88.1	166.9	127	26.8	28.1
117	220620-7	2	165	F	78	87	31.4	18.4	13	7.9	3.21	44.5	39.8	42.5	22	32	51.1	2.21	89.6	2.24	90.7	19.8	89.6	6.72	86.6	6.48	83.5	1.73	1.75	15.6	5.3	5.11	0.414	0.385	0.385	0.416	0.42	0.42	58.6	-28.4	-31	2.6	-	1288	106.2	242.3	149	26.3	34
118	220620-7	1	165	F	78	89	32.2	18.9	13.3	8.2	3.23	45.4	40.9	43.6	22.7	32.7	51	2.19	88	2.1	84.2	19.4	86.9	7.21	92.1	6.92	88.4	1.71	1.64	15.2	5.7	5.46	0.413	0.387	0.39	0.413	0.423	0.416	58.5	-30.5	-31.9	1.4	-	1313	102.7	231.1	152	27.1	32.2
119	220620-7	0	165	F	78	89	31.2	18.5	12.7	8	3	46.8	39.7	42.2	22.2	32.7	52.6	2.09	83.8	1.92	77.2	18.8	84.3	7.25	92.6	7.29	93.2	1.63	1.5	14.8	5.69	5.75	0.405	0.385	0.386	0.407	0.405	0.414	58.5	-30.5	-33.4	2.9	-	1281	101.9	230.6	152	26.5	32.6
120	150620-1	5	185	M	75	56	37.6	22.3	15.3	9.7	3.51	5.2	47.9	50.8	27	16.4	9.3	2.53	94.8	2.62	98.4	21.9	102.9	9.22	124.4	9.09	122.8	1.97	2.04	17.2	7.27	7.16	0.408	0.381	0.381	0.41	0.416	0.413	75.3	19.3	6.1	13.2	-	1467	67.5	34.7	74	31.9	25.2
121	150620-1	4	185	M	75	66	40.9	24.2	16.7	10.5	4.17	10.4	52.1	55.6	29.6	19.3	15.8	2.95	94	2.84	90.3	23.7	94.4	9.6	110	9.4	107.7	2.3	2.21	18.6	7.54	7.41	0.408	0.38	0.386	0.412	0.407	0.415	75.3	9.3	0.9	8.4	-	1570	74.5	59.8	88	34.7	27.2
122	150620-1	3	185	M	75	50	36	21.3	14.7	9.2	3.29	1.5	45.8	48.5	25.8	14.6	3	2.5	105.1	2.55	107	21.4	112.5	9.3	140.6	9.5	143.6	1.95	1.98	16.8	7.33	7.47	0.409	0.379	0.384	0.412	0.415	0.41	75.3	25.3	9.8	15.5	-	1418	63.8	22.5	66	30.5	24.1
123	150620-1	2	185	M	75	69	38.2	22.8	15.4	9.9	3.82	17.1	48.7	51.9	27.7	20.2	24.8	2.97	90.5	3.02	92	24.5	93.6	8.08	88.6	8.04	88.1	2.31	2.36	19.3	6.36	6.33	0.404	0.378	0.385	0.406	0.409	0.413	75.3	6.3	-5.8	12.1	-	1490	94	100.7	92	32.6	29.4
124	150620-1	1	185	M	75	68	38.2	22.7	15.5	9.8	3.92	16.1	48.6	51.9	27.6	19.9	23.7	2.55	78.7	2.59	80.1	22.2	85.9	9.34	103.8	8.99	100	1.99	2.02	17.4	7.34	7.08	0.405	0.383	0.384	0.407	0.407	0.41	75.3	7.3	-4.8	12.1	-	1490	80.2	82.2	90	32.5	27.5
125	150620-1	0	185	M	75	70	36.5	21.7	14.8	9.4	3.6	20.5	46.5	49.5	26.4	20.5	29.2	2.69	80.8	2.78	83.5	23.3	87.5	8.1	87.4	8.26	89.2	2.1	2.17	18.3	6.36	6.5	0.405	0.384	0.382	0.407	0.408	0.41	75.3	5.3	-9.2	14.5	-	1440	94.1	112.1	93	31.1	29.4
126	150620-3	1	160	F	93	48	25.7	15.1	10.6	6.6	3.02	12.7	32.7	35.3	17.7	18.8	26.6	1.49	84.8	1.52	86.7	14.9	93.5	4.56	82.2	4.96	89.5	1.16	1.18	11.7	3.59	3.91	0.412	0.386	0.386	0.416	0.412	0.414	55	7	-0.1	7.1	-	1131	71.8	73.3	87	21.7	24.8
127	150620-3	0	160	F	93	50	26.9	15.5	11.4	6.7	3.24	13.2	34.1	36.8	18.2	19.5	26.4	1.39	76	1.46	79.8	14.2	85.8	5.1	88.2	5.82	100.7	1.08	1.14	11.3	4.03	4.61	0.424	0.394	0.392	0.428	0.426	0.43	55	5	-0.6	5.6	-	1165	67	74.8	91	22.2	24
128	150620-2	0	171	F	78	49	29.9	17.5	12.4	7.5	3.09	8.5	37.9	40.5	20.8	16.8	17.3	1.79	100.3	1.87	104.4	17.2	105.5	6.43	113.5	6.25	110.3	1.4	1.46	13.5	5.08	4.93	0.414	0.389	0.389	0.415	0.421	0.42	62.9	13.9	6	7.9	-	1245	69.3	56.4	78	25.1	23.9
129	180620-1	2	184	M	79	96	43.6	27.1	16.5	11.7	4.31	36.4	56.1	59.6	33.4	28.4	38	3.65	95.6	3.14	82.3	27.2	89.3	13.06	123	12.3	115.9	2.85	2.45	21.3	10.02	9.54	0.378	0.391	0.385	0.4	0.335	0.369	74.5	-21.5	-25.3	3.8	-	1656	101.5	151.6	129	38.9	31
130	180620-1	1	184	M	79	101	52.6	31.8	20.8	13.7	4.86	29.8	67.2	71.2	39.5	29.8	29.5	4.03	103.8	3.86	99.5	30	96.9	12.45	115.3	12.08	111.9	3.15	3.01	23.4	9.76	9.47	0.395	0.39	0.386	0.393	0.401	0.399	83.8	-17.2	-17.2	0	-	1908	101.8	128.2	136	45.6	33.8
131	180620-1	0	184	M	79	108.7	53.8	32.4	21.4	14	4.98	35.9	68.7	72.8	40.3	32.1	33	4.63	116.4	4.16	104.6	32.5	102.5	12.21	110.3	11.32	102.3	3.63	3.25	25.4	9.58	8.88	0.397	0.395	0.385	0.395	0.403	0.401	85.6	-23.1	-23.1	0	-	1942	115.4	172.7	146	46.5	36.4
132	300620-1	0	161	M	78	84.5	30.2	18.5	11.7	8	2.59	43.7	38.7	40.8	22.1	32.6	51.7	2.43	79.6	2.4	78.5	21.1	86.8	7.47	87.8	7.54	88.7	1.9	1.87	16.5	5.89	5.79	0.388	0.387	0.389	0.394	0.419	0.339	57	-27.5	-35.1	7.6	-	1252	108.7	226.2	148	26.5	34.2
133	160620-2	1	150	F	83	58.9	26.2	15.9	10.3	6.9	2.73	23.1	33.6	35.8	18.8	26.2	39.3	1.83	97	1.78	94.6	16.5	96.8	4.68	78.7	4.66	78.2	1.42	1.39	12.9	3.67	3.64	0.393	0.38	0.379	0.394	0.397	0.395	48.4	-10.5	-12	1.5	-	1142	86.3	132.1	122	22.8	31.1
134	160620-2	0	150	F	83	60	27.5	16.9	10.6	7.2	2.75	22.5	35.2	37.5	20	26.7	37.5	2	105.3	1.96	103.3	17.5	102.1	4.78	79.8	4.96	82.8	1.56	1.53	13.7	3.73	3.87	0.386	0.382	0.378	0.387	0.385	0.384	48.7	-11.3	-11.3	0	-	1180	87.9	121.2	124	24.2	31.8
135	020720-2	3	170	F	80	122	47.2	27.8	19.4	12	4.36	58.4	60.1	63.6	34.3	42.2	47.9	3.84	129.4	4.09	137.7	29.7	112.9	9.29	100.1	10.2	110	3.01	3.2	23.3	7.33	8.04	0.41	0.392	0.39	0.412	0.417	0.416	82.5	-39.5	-39.5	0	-	1743	129.6	268.6	196	39.9	42.7
136	020720-2	2	170	F	80	122	47.3	28	19.3	12.1	4.37	58.2	60.2	63.8	34.6	42.2	47.7	4.17	140.3	4.18	140.6	30.8	117.3	8.61	92.8	9.67	104.3	3.25	3.27	24.2	6.77	7.62	0.407	0.388	0.392	0.409	0.411	0.414	82.8	-39.2	-39.2	0	-	1748	137.1	284.4	196	40.2	44.2
137	020720-2	1	170	F	80	120	46.1	27.4	18.7	11.9	4.25	57.8	58.7	62.2	33.7	41.5	48.2	3.89	131.8	4.01	135.9	29.6	113.6	8.99	97.6	9.88	107.3	3.03	3.12	23.3	7.08	7.78	0.407	0.386	0.383	0.409	0.413	0.412	80.8	-39.2	-39.2	0	-	1713	131.2	272.8	193	39.2	44.8
138	020720-2	0	170	F	80	124	44	25.5	18.5	11	3.81	65.2	55.7	58.8	31.2	42.9	52.6	3.7	123.6	3.44	115	27.6	104.4	8.68	92.9	10.08	107.9	2.89	2.69	21.8	6.88	8.01	0.422	0.386	0.392	0.421	0.433	0.438	76.4	-47.6	-47.6	0	-	1641	130.6	294	200	36.5	44.2
139	160620-3	4	163	F	84	51.2	37.8	22.2	15.6	9.6	2.29	1.5	48	49.7	26.9	19.3	3	3.38	181	2.71	145.3	24.2	142.5	11.77	198.8	10.79	182.3	2.54	2.13	19.1	9.31	8.55	0.413	0.277	0.4	0.417	0.427	0.432	57.1	5.9	5.9	0	-	1443	58.4	16.7	90	31.8	26.3
140	160620-3	3	163	F	84	50.6	37.1	22.7	14.4	9.8	2.19	1.5	47.5	49.1	27.6	19	3	7.78	421.1	5.06	273.8	39.6	235.4	11.78	201.5	11.46	195.9	5.8	3.84	31.3	9.17	8.95	0.389	0.252	0.31	0.429	0.379	0.388	57.1	6.5	6.5	0	-	1430	66.2	5	89	32.5	44
141	160620-3	2	163	F	84	50	33.6	20	13.6	8.8	3.35	4.3	42.8	45.7	24.1	18.8	8.5	2.27	124.4	2.42	132.6	19.4	116.8	6.16	106.5	6.73	116.4	1.77	1.9	15.2	4.84	5.28	0.405	0.385	0.399	0.406	0.41	0.405	57.1	7.1	7.1	0	-	1358	66.3	31.7	88	28.7	25.3
142	160620-3	1	163	F	84	50	34.6	20.6	14	8.9	3.57	2.9	44.1	47.1	24.9	18.8	5.7	2.24	123	2.26	124.1	18.9	113.9	6.95	120.2	7.25	125.5	1.75	1.77	14.9	5.46	5.7	0.404	0.382	0.389	0.406	0.407	0.409	57.1	7.1	7.1	0	-	1388	62.1	24.6	88	29.5	24.7
143	160620-3	0	163	F	84	47	33.5	20.4	13.1	8.9	3.24	1.4	42.9	45.6	24.7	17.7	3	2.47	144	2.09	122	19.3	123.5	7.46	137.4	7.24	133.2	1.91	1.63	15.1	5.84	5.67	0.39	0.366	0.378	0.39	0.396	0.398	57.1	10.1	10.1	0	-	1355	62.1	14.1	82	29.3	23.3
144	170620-3	3	174	M	85	85	48.2	28.8	19.4	12.5	4.79	19.5	61.4	65.5	35.6	28.1	22.9	3.77	110.8	3.59	105.7	27.5	101.6	10.05	106.2	9.89	104.5	2.95	2.81	21.6	7.89	7.76	0.402	0.392	0.387	0.404	0.406	0.402	77.1	-7.9	-7.9	0	-	1786	88.3	95	128	41.3	32.9
145	170620-3	2	174	M	85	86	44.7	26.3	18.4	11.4	4.23	25.7	56.8	60.3	32.3	28.4	29.9	3.63	106.3	3.28	96.1	26.3	96.8	9.72	102.4	9.26	97.6	2.83	2.57	20.7	7.68	7.31	0.411	0.388	0.393	0.41	0.422	0.418	70.9	-15.1	-15.1	0	-	1672	95.9	125.3	129	37.7	32.3
146	170620-3	1	174	M	85	86	48.4	28.9	19.5	12.5	4.79	20.3	61.7	65.7	35.7	28.4	23.6	3.9	114.3	3.76	110.1	28.4	104.3	9.76	102.8	9.99	105.2	3.05	2.93	22.3	7.68	7.84	0.403	0.389	0.385	0.405	0.41	0.402	77.3	-8.7	-8.7	0	-	1790	91	100.9	129	41.4	33.9
147	170620-3	0	174	M	85	93.5	41.5	24.5	17	10.6	3.77	37.6	52.8	55.9	30	30.9	40.2	3.4	96.8	2.91	83.1	25.1	89.8	9.3	95.3	9.52	97.5	2.65	2.28	19.7	7.35	7.5	0.409	0.385	0.392	0.407	0.421	0.417	66.6	-26.9	-27.6	0.7	-	1578	107	195.2	140	35.2	32.8
148	170620-4	0	160	F	81	67	31.2	18.2	13	7.8	3.31	24.7	39.5	42.3	21.8	26.2	36.9	2.06	95.9	1.93	90	17.8	91.9	7.46	110.1	5.6	82.6	1.61	1.51	14	5.91	4.41	0.416	0.389	0.383	0.417	0.431	0.413	55.1	-11.9	-12	0.1	-	1284	83.2	133.6	122	26.1	29.9
149	230620-1	4	170	M	85	83.3	37.9	22.7	15.2	9.8	3.62	32	48.3	51.3	27.6	28.8	38.5	3.09	94.4	2.87	87.8	24.1	92.4	7.74	85	7.63	83.8	2.41	2.24	18.9	6.09	6	0.401	0.382	0.383	0.401	0.408	0.408	63.6	-19.7	-22.5	2.8	-	1477	106.2	179	131	32.5	34.4
150	230620-1	3	170	M	85	83	37	22.1	14.9	9.5	3.5	33	47.1	50	26.8	28.7	39.7	2.86	87.4	2.73	83.4	23.1	88.7	8.09	88.9	7.76	85.3	2.23	2.12	18.1	6.36	6.1	0.402	0.381	0.38	0.403	0.408	0.411	63.6	-19.4	-23.4	4	-	1450	102.9	180.1	131	31.7	34.1
151	230620-1	2	170	M	85	84	37.3	22.3	15	9.6	3.51	33.6	47.5	50.4	27	29.1	39.9	2.97	90.3	2.81	85.5	23.6	90.2	7.67	84	7.69	84.2	2.31	2.19	18.5	6.03	6.05	0.403	0.385	0.384	0.403	0.41	0.41	63.6	-20.4	-24	3.6	-	1460	106.4	188.1	132	31.9	34
152	230620-1	1	170	M	85	85	38.2	22.7	15.5	9.8	3.52	33.5	48.5	51.5	27.6	29.4	39.4	2.94	89.1	2.91	88.2	23.8	90.5	8.23	89.8	7.99	87.2	2.29	2.26	18.7	6.48	6.3	0.406	0.384	0.382	0.406	0.414	0.416	63.6	-21.4	-23.9	2.5	-	1483	104	182.7	134	32.5	34.4
153	230620-1	0	170	M	85	85	39.3	23.3	16	10.1	3.64	32	49.9	53	28.4	29.4	37.6	3.02	91.6	2.79	84.6	23.6	89.7	8.73	95.3	8.39	91.6	2.35	2.18	18.5	6.87	6.62	0.406	0.385	0.386	0.406	0.412	0.416	63.6	-21.4	-22.4	1	-	1516	99.5	165.4	134	33.4	32.9
154	190620-2	0	171	F	82	78	57.1	34.9	22.2	15.1	3.51	2.3	73.1	75.7	43.5	26.7	3	6.79	274.8	15.06	609.1	54.7	245.3	16.27	208.6	15.52	199	5.14	11.3	43.4	12.66	12.18	0.388	0.293	0.271	0.431	0.378	0.404	78	0	0	0	-	2004	67.5	5	124	50	111.6
155	220620-1	3	169	M	81	100	63.4	37.8	25.6	16.3	9.47	10.8	80.8	89.2	47.3	35	10.8	1.25	36	1.32	38.1	13	47.1	23.9	248.4	20.16	209.6	0.98	1.03	10.2	18.76	15.83	0.404	0.402	0.405	0.405	0.404	0.404	100	0	0	0	-	2297	60.6	13.8	159	54.1	18.2
156	220620-1	2	169	M	81	104.7	69.3	41.3	28	17.8	9.46	8.1	88.3	96.6	51.8	36.7	7.8	2	56.9	2.25	63.9	17.4	62.1	25.73	262.9	20.38	208.3	1.57	1.77	13.6	20.21	15.99	0.405	0.409	0.411	0.404	0.406	0.403	104.7	0	0	0	-	2456	61.8	11.7	167	59.1	21.8
157	220620-1	1	169	M	81	100	72.1	36.5	35.6	15.7	9.16	3	89	97	45.6	35	3	-0.42	-12.1	-0.35	-10.1	1.8	6.5	48.56	504.8	28.38	295	-0.33	-0.28	1.4	39.33	22.99	0.494	0.409	0.414	0.461	0.494	0.494	100	0	0	0	-	2465	53.8	10.4	159	52.3	2.6
158	220620-1	0	169	M	81	101.8	68.6	40.9	27.7	17.7	9.15	6.4	87.4	95.4	51.3	35.6	6.3	2.19	62.9	2.28	65.5	17.9	64.8	25.12	259.5	19.79	204.3	1.72	1.8	14.1	19.7	15.53	0.404	0.413	0.414	0.404	0.401	0.404	101.8	0	0	0	-	2431	60.6	8.7	162	58.6	21.6
159	220620-6	2	155	F	76	100	48.3	28.7	19.6	12.4	5.09	34.2	61.6	65.8	35.4	41.6	34.2	2.39	97.9	2.37	97.1	19.7	90.9	20.01	262	9.36	122.6	1.87	1.85	15.5	15.76	7.35	0.407	0.386	0.381	0.407	0.413	0.406	85.4	-14.6	-14.6	0	-	1790	77.3	73.5	193	41	33.5
160	220620-6	1	155	F	76	98.4	45	26.8	18.2	11.7	4.23	37.5	57.4	60.9	33	41	38.1	2.69	110.7	2.56	105.3	21.2	98.6	15.26	201.3	9.29	122.6	2.09	1.99	16.6	12.03	7.29	0.405	0.376	0.377	0.405	0.415	0.403	79.1	-19.3	-19.3	0	-	1686	83	105.8	190	38.4	36
161	220620-6	0	155	F	76	98.7	47	27.9	19.1	12	4.77	34.9	59.8	63.8	34.4	41.1	35.4	2.59	106.7	2.5	102.9	20.5	95.5	17.03	224.3	9.5	125.1	2.02	1.95	16.1	13.39	7.47	0.405	0.383	0.387	0.407	0.408	0.408	82.8	-15.9	-15.9	0	-	1748	80.9	89.4	191	40	33.3
162	220620-4	1	150	F	87	47	28.4	16.8	11.6	7.3	3.07	8.2	36.2	38.8	20	20.9	17.5	1.79	104.5	1.64	95.9	15.3	98	5.6	103.1	5.16	94.9	1.4	1.28	12	4.41	4.05	0.407	0.385	0.387	0.41	0.413	0.407	48.4	1.4	1.4	0	-	1208	64.1	46.8	97	24.1	25.2
163	220620-4	0	150	F	87	46	25.3	14.8	10.5	6.4	2.71	11.6	32.1	34.4	17.3	20.4	25.2	1.54	91.5	1.47	87.9	14.2	93.1	4.74	89.1	4.44	83.6	1.2	1.15	11.2	3.74	3.51	0.415	0.386	0.388	0.416	0.424	0.421	48.4	2.4	-0.5	2.9	-	1113	68.1	66.4	95	21.2	25.2
164	220620-3	1	164	F	78	84	35	20.7	14.3	9	3.37	36.6	44.5	47.4	25	31.2	43.5	2.35	97.3	2.32	96.2	20.3	93.6	8.36	110.1	7.53	99.1	1.83	1.81	15.9	6.6	5.92	0.408	0.384	0.385	0.408	0.421	0.409	61.6	-22.4	-22.4	0	-	1395	94.7	179.8	145	29.7	32.5
165	220620-3	0	164	F	78	87.2	37.4	21.8	15.6	9.4	3.7	36.7	47.4	50.5	26.4	32.4	42.1	2.22	90.7	2.16	88.1	19.3	87.7	9.59	124.4	8.93	115.8	1.74	1.69	15.2	7.6	7.04	0.417	0.386	0.39	0.416	0.431	0.419	65.6	-21.6	-21.6	0	-	1461	86	155	151	31.2	29.9
166	230620-2	1	170	M	78	79.6	57.5	35.9	21.6	15.5	4.22	2.4	73.9	77.2	44.8	27.5	3	5.8	179.8	4.03	124.8	34	132.1	11.95	133.2	19.25	214.5	4.36	3.14	26.4	9.24	15.18	0.376	0.271	0.381	0.378	0.358	0.416	79.6	0	0	0	-	2038	61.9	5	125	51.4	32.3
167	230620-2	0	170	M	78	80	51.7	31.1	20.6	13.5	4.63	10.2	66	69.8	38.5	27.7	12.8	2.7	83.6	2.74	84.9	22.4	87.1	9.2	102.4	23.13	257.3	2.11	2.13	17.5	7.15	18.26	0.399	0.382	0.378	0.392	0.374	0.42	80	0	0	0	-	1877	67.9	30.8	126	44.5	28.4
168	240620-1	1	172	F	73	98	50.5	30.3	20.2	13.1	5.33	29.1	64.4	68.9	37.5	33.1	29.7	3.53	129.5	3.3	121.1	26.3	108	9.97	116.5	13.66	159.6	2.75	2.57	20.6	7.8	10.73	0.399	0.384	0.378	0.402	0.396	0.405	89.4	-8.6	-8.6	0	-	1857	90.8	106.2	154	43.4	34.6
169	240620-1	0	172	F	73	98	49.1	29.8	19.3	12.9	4.91	31.1	62.7	66.9	36.8	33.1	31.7	3.21	117.7	3.09	113.4	25.2	103.3	9.85	115.2	14.39	168.2	2.5	2.4	19.7	7.71	11.28	0.394	0.382	0.369	0.394	0.396	0.399	86.9	-11.1	-11.1	0	-	1816	90.5	108.9	154	42.6	35.4
170	240620-2	2	165	F	94	65	26.7	15.3	11.4	6.7	3.34	28.3	33.8	36.7	17.9	23.9	43.6	2.1	94.9	1.98	89.7	18.2	90.7	4.46	63.8	4.35	62.2	1.64	1.55	14.4	3.53	3.43	0.428	0.394	0.393	0.437	0.428	0.423	58.5	-6.5	-14.9	8.4	-	1162	101.8	208.9	111	21.9	29.3
171	240620-2	1	165	F	94	55	27.3	15.6	11.7	6.8	3.45	17.5	34.5	37.5	18.4	20.2	31.9	1.88	93.6	1.97	98.2	17.3	94.7	4.52	71.1	4.54	71.3	1.47	1.54	13.7	3.57	3.59	0.428	0.393	0.394	0.435	0.426	0.431	58.5	3.5	-4.1	7.6	-	1179	84.5	118.5	94	22.4	26.6
172	240620-2	0	165	F	94	55	28	16.1	11.9	6.9	3.56	16.5	35.4	38.5	18.9	20.2	29.9	1.87	93.3	1.77	88.3	16.7	91.4	5.09	80.1	4.98	78.3	1.47	1.39	13.2	4.03	3.94	0.427	0.395	0.394	0.434	0.43	0.426	58.5	3.5	-3	6.5	-	1202	77.4	99.5	94	23	25.7
173	250620-1	1	159	F	81	54	31.5	19.5	12	8.5	3.02	11	40.5	43	23.4	21.4	20.4	2	101.3	1.99	101.1	17.9	100.1	6.69	107.1	6.63	106.2	1.55	1.55	14	5.21	5.17	0.381	0.376	0.376	0.381	0.382	0.385	54.4	0.4	0.4	0	-	1299	70.6	43.7	99	27.9	27.2
174	250620-1	0	159	F	81	56.8	37.6	23.7	13.9	10.3	3.11	5.8	48.5	51	29	22.5	10.2	5.14	255.5	2.7	134.1	26.1	142.6	7.1	111.5	7.48	117.5	3.84	2.11	20.3	5.52	5.8	0.368	0.257	0.393	0.386	0.375	0.369	56.8	0	0	0	-	1471	73.6	10.9	104	34	28.6
175	250620-4	2	156	F	59	120	43.9	26.5	17.4	11.5	3.21	61.4	56.1	58.6	32.5	49.3	51.2	3.48	128.9	3.78	140.3	27.4	115.8	10.11	120.6	10.03	119.6	2.7	2.95	21.4	7.92	7.89	0.397	0.379	0.386	0.396	0.398	0.41	76.1	-43.9	-43.9	0	-	1636	119.3	226.5	229	37.9	47.3
176	250620-4	1	156	F	59	122	44	26.4	17.6	11.4	3.41	63.2	56.1	58.8	32.4	50.1	51.8	3.48	127.9	3.71	136.5	27.2	114.2	9.41	111.4	9.64	114.1	2.71	2.89	21.3	7.38	7.59	0.4	0.385	0.385	0.399	0.402	0.411	76.3	-45.7	-45.7	0	-	1640	121.1	234.7	233	37.8	48.4
177	250620-4	0	156	F	59	124	45.1	26.8	18.3	11.7	3.32	63.9	57.4	60.1	33	51	51.5	3.19	116.5	3.29	120	25.3	105.1	11.57	135.7	10.96	128.6	2.49	2.57	19.8	9.11	8.64	0.405	0.382	0.389	0.402	0.413	0.416	78.1	-45.9	-45.9	0	-	1669	106.2	191.1	237	38.5	43.2
178	250620-2	4	152	F	90	61	28.2	16	12.2	6.9	2.96	22.9	35.5	38.1	18.9	26.4	37.5	1.47	75.6	1.47	75.4	14.1	80.4	6.31	102.9	5.99	97.7	1.15	1.15	11.2	5.01	4.76	0.431	0.391	0.394	0.431	0.438	0.441	49.6	-11.4	-11.5	0.1	-	1193	71.6	118.8	123	23	26.7
179	250620-2	3	152	F	90	60.7	28.6	16.3	12.3	7	3.06	22	36.1	38.7	19.3	26.3	36.2	1.77	91.4	1.71	88	15.6	88.8	5.81	94.9	5.65	92.3	1.38	1.34	12.3	4.61	4.49	0.429	0.388	0.397	0.431	0.435	0.437	50.3	-10.4	-10.4	0	-	1206	75.9	122.3	122	23.4	27.6
180	250620-2	2	152	F	90	58.1	25.4	14.7	10.7	6.4	2.71	23.6	32.2	34.5	17.2	25.1	40.6	1.51	79.1	1.51	79.2	14.6	84.3	5.01	83	4.7	77.9	1.18	1.18	11.5	3.96	3.72	0.422	0.388	0.394	0.423	0.43	0.427	49.7	-8.4	-12.1	3.7	-	1116	79.3	144.6	117	21.1	27.4
181	250620-2	1	152	F	90	58	26.3	15.2	11.1	6.6	2.83	22.3	33.3	35.7	17.8	25.1	38.4	1.59	83	1.55	81.4	14.8	85.5	5.22	86.5	4.79	79.5	1.24	1.22	11.7	4.13	3.8	0.424	0.389	0.394	0.425	0.433	0.43	49.6	-8.4	-10.9	2.5	-	1141	77.7	133.6	117	21.7	27.3
182	250620-2	0	152	F	90	58	24.7	14.3	10.4	6.2	2.7	24.4	31.3	33.6	16.7	25.1	42.1	1.45	75.8	1.44	75.6	14.3	82.6	4.8	79.7	4.62	76.6	1.13	1.13	11.3	3.8	3.65	0.419	0.387	0.389	0.421	0.426	0.424	49.7	-8.3	-13	4.7	-	1096	79	149.7	117	20.5	27.9
183	250620-3	1	180	M	82	82.5	55.1	33	22.1	14.2	5.2	8	70.2	74.5	41	25.5	9.7	2.9	82.1	2.99	84.6	24.1	85.4	25.03	254.7	10.92	111.1	2.25	2.32	18.8	19.73	8.55	0.402	0.374	0.373	0.396	0.416	0.398	82.5	0	0	0	-	1979	66	24.6	116	47.2	27.5
184	250620-3	0	180	M	82	84	59.8	37.9	21.9	16.3	5.38	2.5	77.2	81.5	47.5	25.9	3	3.98	111.9	6.41	180.5	34.7	122.4	13.02	131.8	26.6	269.2	3.1	4.81	26.9	10.21	20.55	0.365	0.386	0.266	0.374	0.401	0.357	84	0	0	0	-	2130	61.3	5	118	54.3	49.7
185	260620-1	1	168	M	73	92	44.4	26.5	17.9	11.5	4.12	32	56.6	60	32.6	32.6	34.8	3.13	93.9	3.02	90.7	24.4	91.9	10.75	116	10.22	110.3	2.44	2.36	19.1	8.44	8.05	0.403	0.387	0.384	0.401	0.406	0.413	70.6	-21.4	-21.4	0	-	1666	93.9	135.1	148	38	33.9
186	260620-1	0	168	M	73	93.9	44.1	26.4	17.7	11.5	3.71	34.6	56.3	59.3	32.4	33.3	36.9	3.63	108.2	3.65	108.8	27.6	103.2	9.71	104	9.32	99.9	2.83	2.85	21.6	7.63	7.35	0.403	0.383	0.385	0.402	0.409	0.414	69.7	-24.2	-24.2	0	-	1650	107.4	172.7	151	37.8	37.2
187	100720-1	0	165	M	89	56.2	31.8	18.9	12.9	8.2	3.52	12.7	40.5	43.5	22.6	20.6	22.6	1.83	68.4	1.78	66.6	16.9	79.1	7.86	105.8	6.51	87.6	1.43	1.39	13.3	6.19	5.11	0.407	0.385	0.383	0.411	0.411	0.404	59.9	3.7	-3.7	7.4	-	1310	68	61	94	27	25.6
188	290620-3	2	178	M	95	70	41.3	24.9	16.4	10.7	4.17	13.8	52.7	56.2	30.5	22.1	19.8	2.52	75.9	2.38	71.8	21.2	80.2	10.78	116.8	9.91	107.4	1.96	1.86	16.6	8.45	7.78	0.397	0.382	0.38	0.397	0.399	0.402	69.7	-0.3	-3.4	3.1	-	1583	72.3	58.2	100	35.7	27.1
189	290620-3	1	178	M	94	72.8	43	24.8	18.2	10.7	4.2	14.9	54.4	57.9	30.4	23	20.5	2.42	72.2	2.31	68.9	20.4	76.1	11.54	123.7	11.13	119.3	1.9	1.81	16.1	9.13	8.84	0.423	0.4	0.387	0.42	0.427	0.437	69.7	-3.1	-4.5	1.4	-	1620	70.4	70.8	104	35.6	26.2
190	290620-3	0	178	M	94	60	40	23.2	16.8	10.1	3.85	6.1	50.7	53.9	28.3	18.9	10.2	2.44	85.6	2.16	75.6	19.6	86.2	10.53	132.7	10.11	127.3	1.91	1.68	15.5	8.32	8.01	0.42	0.391	0.384	0.419	0.422	0.433	69.7	9.7	4.4	5.3	-	1534	63	41.6	86	33.2	24
191	290620-2	0	170	F	91	66	30.8	18.2	12.6	7.9	3	24.3	39.2	41.7	21.8	22.8	36.9	2.06	89.1	1.96	84.6	18.6	88.6	7.02	95.9	6.82	93.3	1.61	1.53	14.6	5.52	5.39	0.408	0.386	0.384	0.407	0.409	0.421	62.2	-3.8	-10	6.2	-	1270	87.1	138.2	106	26.1	28.5
192	100720-6	0	168	F	53	110.2	39.5	23.2	16.3	10	3.84	56.9	50.1	53.3	28.2	39	51.6	2.36	84.4	2.39	85.6	21.1	84.9	10.36	118.5	9.98	114.2	1.84	1.87	16.6	8.17	7.89	0.413	0.384	0.383	0.411	0.418	0.425	69.3	-40.9	-40.9	0	-	1522	92.5	189.1	182	33.2	33.4
193	300620-2	1	168	F	86	37	27	15.6	11.4	6.8	2.13	1.1	34.2	35.9	18.3	13.1	3	2.65	196.4	2.72	201.2	20.9	169.7	6.8	159	6.96	162.7	2.07	2.12	16.5	5.37	5.49	0.423	0.391	0.393	0.432	0.422	0.418	60.6	23.6	12.8	10.8	-	1145	65.7	33.9	61	22.3	27.3
194	300620-2	0	168	F	86	40	28.9	17.1	11.8	7.4	2.46	1.2	36.8	38.8	20.3	14.2	3	2.45	167.9	2.6	177.8	20.4	153.4	6.7	144.9	6.63	143.4	1.92	2.02	16.1	5.27	5.21	0.409	0.39	0.38	0.417	0.409	0.406	60.7	20.7	12.8	7.9	-	1208	67	27.2	66	24.5	26.4
195	100720-2	2	172	M	79	86.1	44.8	27.9	16.9	12.1	4.33	24.9	57.6	61.2	34.4	29.1	28.9	3.69	109.8	3.17	94.2	26.7	99.7	10.04	107.4	9.14	97.8	2.87	2.47	20.8	7.76	7.15	0.377	0.374	0.387	0.378	0.359	0.394	72	-14.1	-14.1	0	-	1692	96.4	102.2	132	40	33.3
196	100720-2	1	172	M	79	63	40.4	24.6	15.8	10.6	3.76	8.2	51.7	54.8	30.1	21.3	13.1	3.19	106.3	2.56	85.2	23	96	9.24	110.9	8.98	107.8	2.48	1.99	17.9	7.21	7.03	0.39	0.381	0.385	0.39	0.388	0.395	65.1	2.1	1.5	0.6	-	1553	71.2	37.5	97	35.3	27.3
197	100720-2	0	172	M	79	69	36.5	22.4	14.1	9.7	2.58	20.2	46.8	48.8	27.2	23.3	29.3	3.23	102.6	3.45	109.6	26.1	104.1	9.51	108.7	8.96	102.4	2.53	2.61	20.4	7.42	7	0.387	0.395	0.301	0.396	0.388	0.389	65.1	-3.9	-10.4	6.5	-	1424	92.1	92	106	32.1	39.5
198	020720-3	1	174	M	85	66	38.2	23.2	15	10	3.72	14.1	48.8	51.9	28.3	21.8	21.3	2.55	81.3	2.59	82.5	21.8	87.2	8.76	100.3	8.25	94.5	1.98	2.01	17.1	6.85	6.46	0.392	0.372	0.375	0.393	0.395	0.397	66.6	0.6	-4.1	4.7	-	1492	77.5	65.1	99	33.2	28.9
199	020720-3	0	174	M	85	65	37.7	22	15.7	9.5	3.72	14.1	47.9	50.9	26.6	21.5	21.7	2.14	69.1	2.19	70.8	19.1	77.4	10.33	120.1	8.86	103	1.67	1.71	15.1	8.17	7	0.418	0.389	0.388	0.418	0.428	0.421	66.6	1.6	-4.1	5.7	-	1469	70.5	69.7	98	31.4	26
200	020720-4	3	168	F	82	81	35.2	21.2	14	9.2	3.48	33.1	44.9	47.9	25.6	28.7	40.8	2.71	110.6	2.69	109.5	22.5	102.2	6.89	89.2	7.09	91.7	2.11	2.09	17.7	5.4	5.56	0.399	0.383	0.379	0.401	0.402	0.402	62.2	-18.8	-18.8	0	-	1405	105.8	188.2	133	30.3	34.6
201	020720-4	2	168	F	82	81.9	37.7	22.8	14.9	9.9	3.81	30.5	48.2	51.4	27.8	29	37.3	3	121.9	2.88	116.8	23.8	107.6	7	90.3	7.45	96	2.34	2.24	18.7	5.48	5.84	0.394	0.38	0.377	0.396	0.394	0.4	66.7	-15.2	-15.2	0	-	1479	105.2	167	135	32.7	35.3
202	020720-4	1	168	F	82	81	38.2	22.9	15.3	9.9	3.72	29.2	48.6	51.8	27.8	28.7	36	2.92	119.1	2.87	117.1	23.4	106.1	7.4	95.8	7.95	102.9	2.28	2.24	18.4	5.81	6.25	0.401	0.388	0.382	0.402	0.402	0.407	67.3	-13.7	-13.7	0	-	1490	99.7	154.3	133	32.7	33.6
203	020720-4	0	168	F	82	81	37.9	22.7	15.2	9.8	3.81	29.5	48.3	51.5	27.6	28.7	36.4	2.64	107.6	2.69	109.8	22.2	100.7	7.88	102	8.75	113.3	2.06	2.09	17.4	6.18	6.88	0.401	0.383	0.375	0.404	0.403	0.407	66.9	-14.1	-14.1	0	-	1482	93.1	144.1	133	32.5	33.7
204	030720-2	2	167	M	76	98	39.2	23.2	16	10.1	3.74	45	49.9	53	28.3	35.1	45.9	2.99	88.5	2.78	82.3	23.4	87.1	8.28	88.1	8.68	92.3	2.34	2.18	18.4	6.52	6.83	0.407	0.392	0.392	0.409	0.41	0.411	62.4	-35.6	-35.6	0	-	1515	109.3	219.5	160	33.3	34.2
205	030720-2	1	167	M	76	103	40.3	23.8	16.5	10.3	3.86	48.5	51.3	54.5	29.1	36.9	47.1	2.86	83.2	2.72	79.1	23	84	9.5	99.1	9.41	98.3	2.24	2.12	18.1	7.48	7.41	0.41	0.39	0.387	0.411	0.414	0.413	64.1	-38.9	-38.9	0	-	1547	103.8	208.3	168	34.1	34.6
206	030720-2	0	167	M	76	100	47.1	26.5	20.6	11.5	4.56	36.8	59.4	63.2	32.6	35.9	36.8	3.12	91.6	2.62	77	22.4	82.7	12.08	127.5	11.83	124.8	2.44	2.05	17.8	9.61	9.43	0.437	0.399	0.395	0.438	0.442	0.451	74.3	-25.7	-25.7	0	-	1735	86.8	141.5	163	38	29.8
207	130720-3	1	154	F	80	39	24.6	14.4	10.2	6.2	2.9	5.3	31.2	33.7	16.8	16.4	13.7	1.03	72.5	1.04	73.4	11.8	91.1	5.12	113.6	5.31	117.7	0.81	0.82	9.3	4.04	4.18	0.412	0.387	0.387	0.415	0.415	0.413	51	12	6.4	5.6	-	1097	57.2	37.9	76	20.7	20.6
208	130720-3	0	154	F	80	37.9	22.3	13.4	8.9	5.7	2.67	7.2	28.4	30.7	15.5	16	19	0.7	50.3	0.74	53.5	10.3	81.9	5.06	115.4	5.18	118.2	0.54	0.58	8.1	3.97	4.05	0.398	0.382	0.383	0.397	0.405	0.395	51	13.1	4.5	8.6	-	1033	55.5	32.8	74	19.2	20
209	090720-1	2	163	F	82	57	33.3	19.7	13.6	8.5	3.44	11.8	42.4	45.2	23.7	21.5	20.7	2.17	104.4	2.02	97.2	18.3	96.7	6.71	101.8	7.33	111.3	1.69	1.58	14.4	5.29	5.77	0.407	0.383	0.386	0.408	0.414	0.412	57.1	0.1	0.1	0	-	1346	70.7	61.7	100	28.3	26.5
210	090720-1	1	163	F	82	57	34.4	20.7	13.7	8.9	3.46	10.2	43.9	46.8	25	21.5	17.9	2.26	108.5	2.13	102.4	18.9	100	7	106.2	7.6	115.4	1.76	1.66	14.8	5.49	5.96	0.397	0.382	0.385	0.398	0.401	0.398	57.1	0.1	0.1	0	-	1381	69.7	49.3	100	29.7	26.7
211	090720-1	0	163	F	82	61.5	32.2	19.4	12.8	8.4	3.43	17.5	41.2	44	23.3	23.1	28.5	2.29	107.2	2.27	106.1	19.5	100.8	5.62	83.3	6.4	94.7	1.78	1.77	15.3	4.42	5.01	0.397	0.383	0.383	0.398	0.404	0.395	57.1	-4.4	-4.4	0	-	1320	84.3	88.2	108	27.8	29.3
212	070720-3	0	171	M	86	77	38.7	23	15.7	10	4.04	24.3	49.3	52.7	28	26.3	31.5	2.44	75.7	2.44	75.8	20.9	81.3	9.01	100.7	8.98	100.3	1.9	1.9	16.4	7.09	7.07	0.406	0.382	0.385	0.406	0.41	0.412	64.4	-12.6	-14.6	2	-	1509	82.9	104.6	120	33	29.6
213	070720-1	0	172	M	56	66.3	33.3	19.6	13.7	8.5	3.34	21.2	42.3	45.1	23.6	22.4	32	2.27	72.8	2.09	67	19.4	78	7.22	83.4	7.53	87	1.77	1.63	15.2	5.68	5.94	0.41	0.391	0.397	0.411	0.411	0.418	65	-1.3	-11.5	10.2	-	1344	84.2	111.2	102	28.1	26.7
214	070720-2	2	159	F	74	108	39.7	23.2	16.5	10	3.54	54.8	50.4	53.2	28.2	42.7	50.8	2.55	97.9	2.69	103.3	21.7	94	10.25	125.9	8.92	109.6	1.99	2.11	17.1	8.11	7.05	0.417	0.389	0.392	0.415	0.425	0.425	69.1	-38.9	-38.9	0	-	1518	99.4	199.7	199	33.2	35.2
215	070720-2	1	159	F	74	101	38.6	22.5	16.1	9.7	3.42	49.3	49	51.7	27.4	40	48.9	2.51	99.4	2.58	102.2	21.2	94.6	10.16	128.7	8.76	111	1.96	2.01	16.7	8.05	6.92	0.416	0.388	0.385	0.414	0.429	0.423	67.1	-33.9	-33.9	0	-	1486	97.2	193.1	186	32.3	35.8
216	070720-2	0	159	F	74	101.2	40.1	23.2	16.9	10	3.45	47.7	50.8	53.5	28.3	40	47.2	2.44	96.5	2.37	93.8	20.3	90.5	11.72	148.3	9.69	122.6	1.91	1.85	16	9.29	7.68	0.421	0.387	0.389	0.418	0.432	0.43	69.4	-31.8	-31.8	0	-	1525	90.2	169	186	33.2	32.9
217	070720-4	0	180	M	78	80	56	32.9	23.1	14.2	5.71	4.1	71.1	75.9	40.9	24.7	5.1	3.43	98	3.72	106.1	26.5	94.8	14.47	148.6	13.53	138.9	2.68	2.91	20.9	11.41	10.66	0.413	0.394	0.396	0.415	0.416	0.415	80	0	0	0	-	2010	63.6	28.1	112	47.1	29
218	080720-1	4	165	M	82	67	34.4	20.6	13.8	8.9	2.96	20.7	43.8	46.3	24.9	24.6	30.8	2.22	75.4	3.3	112.4	21.7	92.5	6.74	82.5	7.04	86.2	1.73	2.58	17	5.3	5.53	0.401	0.39	0.393	0.399	0.408	0.407	59.9	-7.1	-11.7	4.6	-	1371	90.5	106.5	112	29.5	31.1
219	080720-1	3	165	M	81	69	34.3	20.4	13.9	8.9	3.05	22.8	43.7	46.2	24.6	25.3	33	2.14	72.3	3.25	109.8	21.3	90.1	7.17	86.9	7.24	87.9	1.67	2.54	16.7	5.64	5.7	0.405	0.387	0.391	0.406	0.412	0.41	59.9	-9.1	-13.8	4.7	-	1369	90	120.7	115	29.2	31.5
220	080720-1	2	165	M	81	69	25.1	15.6	9.5	6.7	0.69	36.5	32.2	32.5	18.3	25.3	53	5.67	191.3	10.01	337.7	47.4	200.3	11.05	134	11.65	141.3	4.22	7.58	37.1	8.69	9.17	0.379	0.244	0.298	0.397	0.411	0.414	59.9	-9.1	-27.6	18.5	-	1071	124.9	231	115	22.3	82
221	080720-1	1	165	M	81	64	35.1	21	14.1	9	2.97	16.9	44.6	47.1	25.3	23.5	26.3	2.24	77.3	3.41	117.6	21.9	94.5	6.78	84.1	7.51	93.1	1.75	2.67	17.2	5.33	5.9	0.402	0.386	0.399	0.401	0.407	0.407	59.9	-4.1	-7.9	3.8	-	1388	85.1	87.1	107	30	30.2
222	080720-1	0	165	M	81	68	35.5	21	14.5	9	3.07	20.4	45.1	47.6	25.4	25	30	2.35	79.4	3.79	128.3	22.8	97	6.62	80.7	7.06	86.1	1.83	2.97	17.9	5.21	5.56	0.407	0.391	0.406	0.406	0.41	0.412	59.9	-8.1	-11.4	3.3	-	1399	92.6	108.5	114	30.1	31
223	090720-3	1	163	F	77	70	28.1	16.6	11.5	7.2	2.75	32	35.7	38	19.6	26.3	45.7	2.31	103.2	1.72	76.9	18.1	89.5	5.67	80.4	5.49	77.8	1.81	1.34	14.2	4.47	4.32	0.41	0.397	0.387	0.411	0.415	0.412	57.1	-12.9	-18.9	6	-	1191	99.4	202.5	123	23.7	30.4
224	090720-3	0	163	F	77	73.4	28.7	17	11.7	7.3	2.66	34.7	36.5	38.7	20.2	27.6	47.2	2.58	113.6	1.97	86.4	19.6	95.7	5.61	78.2	5.51	76.8	2.02	1.53	15.4	4.41	4.33	0.406	0.397	0.385	0.408	0.409	0.409	57.2	-16.2	-21.5	5.3	-	1206	108.7	223.9	129	24.4	32.7
225	150720-1	0	176	M	87	77	46.2	26.3	19.9	11.3	4.85	14.6	58.3	62.4	32.3	24.9	18.9	2.99	89	2.72	81	22.6	84.4	12	128.6	10.77	115.4	2.33	2.13	17.9	9.53	8.56	0.431	0.384	0.394	0.433	0.439	0.442	73.5	-3.5	-3.5	0	-	1719	71.1	75.6	113	37.6	27.5
226	090720-2	1	175	M	84	62	33.8	19.5	14.3	8.4	3.34	16.5	42.7	45.5	23.4	20.2	26.6	2.27	77.1	2.37	80.5	20.1	85.4	7.19	87.7	7.48	91.2	1.77	1.85	15.9	5.7	5.92	0.423	0.387	0.387	0.425	0.433	0.43	67.3	5.3	-6.4	11.7	-	1354	80.6	96.7	92	27.9	27.4
227	090720-2	0	175	M	84	75	34.1	19.9	14.2	8.6	3.46	28.8	43.3	46.2	23.9	24.5	38.4	2.69	81.5	2.89	87.4	22.9	87	6.41	69.9	6.64	72.3	2.1	2.26	18.1	5.08	5.24	0.418	0.392	0.39	0.421	0.427	0.422	67.4	-7.6	-18.7	11.1	-	1367	109.1	192.2	111	28.4	31.6
228	100720-3	2	152	F	84	79.3	49.7	31.5	18.2	13.7	4.01	11.9	64.1	67.4	39.1	34.3	15	4.57	211.9	5.01	232.5	33.6	174.6	9.58	141.7	9.63	142.4	3.48	3.8	26.1	7.45	7.46	0.366	0.317	0.3	0.379	0.376	0.367	79.3	0	0	0	-	1826	79.1	34.3	160	45.2	50.6
229	100720-3	1	152	F	84	82	33.1	19.3	13.8	8.4	2.93	37.6	41.9	44.4	23.2	35.5	45.8	2.12	97	2.31	105.5	18.6	95.5	8.05	117.4	6.47	94.4	1.66	1.8	14.7	6.38	5.1	0.417	0.394	0.386	0.416	0.433	0.418	57.7	-24.3	-24.3	0	-	1330	91.9	179.1	165	27.6	34.3
230	100720-3	0	152	F	84	80	32.8	19.6	13.2	8.5	3.23	35.5	41.9	44.5	23.6	34.6	44.4	2.14	98.8	2.3	106.1	18.8	97.4	7.09	104.6	6.77	99.8	1.67	1.79	14.8	5.58	5.31	0.403	0.385	0.384	0.404	0.412	0.402	57.8	-22.2	-22.2	0	-	1331	91.2	165.5	161	28.1	34.6
231	100720-5	1	165	F	81	75	39.9	23.6	16.3	10.2	4.05	20.9	50.8	54.1	28.8	27.5	27.9	2.78	119.3	2.68	115.2	22	104.9	8.73	118.9	8.53	116.2	2.17	2.09	17.3	6.88	6.73	0.409	0.387	0.384	0.409	0.414	0.418	70.2	-4.8	-4.8	0	-	1538	81.8	92.8	128	33.8	31.3
232	100720-5	0	165	F	81	75.6	55.6	34.5	21.1	14.9	2.78	2.3	71.4	73.3	42.9	27.8	3	9.67	414	14.59	624.4	68.8	326.9	13.95	189.6	14.9	202.4	7.19	10.95	54.4	10.82	11.61	0.381	0.243	0.271	0.425	0.367	0.384	75.6	0	0	0	-	1954	80.6	5	129	49.4	109.5
233	100720-4	2	162	F	75	62	33	19.9	13.1	8.6	3.34	17.1	42.1	44.9	24	23.6	27.6	2.44	114.9	2.41	113.7	20.3	105.5	5.98	89	6.03	89.8	1.9	1.88	15.9	4.68	4.73	0.397	0.386	0.386	0.397	0.399	0.403	58.3	-3.7	-3.7	0	-	1340	85.6	87.8	110	28.5	29.7
234	100720-4	1	162	F	75	60	29.6	17.6	12	7.6	2.98	19.8	37.7	40.2	21	22.9	33.1	1.77	84	1.78	84.7	16.8	87.8	6.34	95.4	6.42	96.6	1.38	1.39	13.1	4.99	5.06	0.405	0.384	0.385	0.404	0.409	0.415	56.4	-3.6	-6.9	3.3	-	1238	78	99.9	106	25.2	27.5
235	100720-4	0	162	F	75	60	30.2	18	12.2	7.8	2.89	19.1	38.4	40.9	21.4	22.9	31.8	2.07	98.3	2.06	97.9	18.3	96	6	90.2	5.86	88.2	1.61	1.61	14.4	4.72	4.61	0.405	0.382	0.387	0.405	0.413	0.413	56.4	-3.6	-6.1	2.5	-	1254	83.3	102.4	106	25.7	28.5
236	130720-1	1	180	M	91	85.7	44.9	26.4	18.5	11.4	4.02	25.4	57.1	60.3	32.4	26.5	29.7	3.69	103.1	3.28	91.7	26.9	94.4	10.18	102.4	10.41	104.8	2.88	2.56	21.2	8.03	8.24	0.413	0.387	0.392	0.411	0.418	0.427	71.3	-14.4	-14.7	0.3	-	1672	96.2	126.1	120	37.8	31.5
237	130720-1	0	180	M	91	80	44.3	26.6	17.7	11.5	4.22	20	56.5	60	32.7	24.7	24.9	3.19	91.1	3.23	92.1	25.5	91.4	9.99	102.6	9.85	101.1	2.49	2.52	20	7.84	7.73	0.399	0.386	0.387	0.398	0.401	0.405	71.2	-8.8	-9.3	0.5	-	1667	88.5	95.7	112	38.1	30.6
238	130720-2	1	175	F	82	92.5	46.3	27.5	18.8	11.9	4.66	29.6	59	62.9	33.9	30.2	32	3.35	123.3	3.15	116.1	25.6	104.8	11.06	129.4	10.18	119.2	2.62	2.46	20.1	8.71	8	0.406	0.388	0.389	0.408	0.412	0.407	81.7	-10.8	-10.8	0	-	1729	94.1	129	141	39.4	32
239	130720-2	0	175	F	82	90	47	28	19	12	4.97	26	59.8	64	34.5	29.4	28.9	2.73	101.6	2.69	100.1	22.5	93.1	12.71	150.2	11.57	136.8	2.13	2.1	17.7	9.99	9.1	0.405	0.388	0.387	0.406	0.408	0.407	83.1	-6.9	-6.9	0	-	1753	81.2	89.2	137	40	29.2
240	140720-1	1	172	M	79	86	31.2	19.3	11.9	8.3	1.09	45.4	40	40.6	23.2	29.1	52.8	4.22	125.4	10.06	299.2	40.5	151.1	11.56	123.7	11.67	124.8	3.23	7.48	31.7	9.07	9.23	0.382	0.335	0.242	0.402	0.403	0.425	65.1	-20.9	-35.6	14.7	-	1247	136.3	281.6	132	27.6	101.1
241	140720-1	0	172	M	79	89	41.4	24.5	16.9	10.5	4.07	33	52.6	56	29.9	30.1	37.1	3.18	93.7	3.35	98.5	25.5	94.1	8.18	86.5	7.87	83.3	2.49	2.62	20	6.43	6.22	0.408	0.396	0.397	0.407	0.408	0.42	65.9	-23.1	-23.1	0	-	1579	108.7	182.9	137	35.1	33
242	220720-3	0	167	F	88	70	34.8	21.1	13.7	9.1	3.67	22.4	44.5	47.6	25.5	25.1	32	2.14	93	2.19	95.2	19.4	93.2	8.02	110.2	7.73	106.2	1.66	1.71	15.2	6.28	6.06	0.394	0.372	0.378	0.395	0.396	0.399	61.8	-8.2	-8.2	0	-	1398	80.5	94.8	117	30.2	29.9
243	150720-5	1	167	F	90	79.7	45.1	26.9	18.2	11.7	4.74	18.2	57.4	61.5	33	28.6	22.8	1.86	76.7	1.68	69.3	16.8	77.1	9.2	120.8	19.72	258.8	1.45	1.31	13.2	7.23	15.51	0.405	0.389	0.388	0.403	0.405	0.408	79.7	0	0	0	-	1699	66.7	45.7	133	38.5	24.8
244	150720-5	0	167	F	90	70	42.5	25.3	17.2	10.9	4.49	12.1	54.1	57.9	31	25.1	17.2	1.86	80.9	1.83	79.4	17	81.3	8.28	113.8	17.17	235.8	1.46	1.43	13.3	6.52	13.48	0.406	0.396	0.389	0.406	0.412	0.405	70	0	0	0	-	1621	64.5	41.5	117	36.2	24.5
245	150720-4	1	168	F	80	74	37	22.3	14.7	9.6	3.7	23.7	47.3	50.3	27	26.2	32.1	2.28	96.3	2.31	97.5	20.2	94.4	8.55	114.3	9.26	123.7	1.78	1.79	15.8	6.71	7.28	0.398	0.378	0.371	0.398	0.401	0.409	65.3	-8.7	-8.7	0	-	1455	80.9	97.6	122	31.9	31.3
246	150720-4	0	168	F	80	77	35.6	20.7	14.9	8.9	3.48	29	45.1	48	25	27.3	37.6	2.22	92.3	2.24	93.2	19.6	90.5	7.93	104.5	9.08	119.7	1.73	1.75	15.5	6.26	7.2	0.419	0.387	0.387	0.418	0.42	0.434	62.4	-14.6	-14.6	0	-	1407	85.7	144.4	127	29.6	29.6
247	150720-3	1	158	F	92	62	33.1	20.3	12.8	8.8	3.45	16.6	42.5	45.4	24.5	24.8	26.9	2.33	113.6	2.3	111.9	19.6	105.6	6.29	96.9	6.29	96.8	1.82	1.79	15.3	4.91	4.9	0.386	0.38	0.381	0.388	0.387	0.385	58.9	-3.1	-3.1	0	-	1350	80.5	72.9	115	29.1	30.1
248	150720-3	0	158	F	92	62.6	30.2	18.1	12.1	7.8	3.09	21.5	38.5	41.1	21.6	25.1	34.4	1.85	89.6	1.79	87	16.8	90	6.65	102	6.52	100.1	1.44	1.4	13.2	5.21	5.11	0.399	0.384	0.387	0.401	0.401	0.399	53.6	-9	-9.2	0.2	-	1258	78.1	101.3	117	26	28.2
249	150720-2	3	168	F	84	70.1	44.3	25.6	18.7	11	4.62	10.2	56.1	59.9	31.4	24.8	14.6	2.7	116.3	3.18	136.6	22.6	107.6	10.12	137.8	9.61	130.9	2.1	2.48	17.9	8.01	7.63	0.421	0.378	0.393	0.422	0.429	0.435	70.1	0	0	0	-	1664	68.4	58.8	115	36.7	29.4
250	150720-2	2	168	F	84	70	48.2	29.2	19	12.6	4.99	4.2	61.6	65.8	36.1	24.8	6	2.52	108.4	3.26	140.3	22.7	108	11.96	163	11.71	159.6	1.95	2.52	17.8	9.39	9.18	0.394	0.358	0.361	0.394	0.404	0.4	70	0	0	0	-	1791	60.3	17.8	115	41.8	29.7
251	170720-2	1	166	F	84	73.7	41.6	24.4	17.2	10.6	4.48	17	52.9	56.7	29.9	26.7	23.1	2.17	93.3	2.59	111.1	19.8	94.1	10.7	145.6	9.71	132.1	1.7	2.02	15.6	8.44	7.65	0.413	0.385	0.39	0.416	0.417	0.415	73.6	-0.1	-0.1	0	-	1594	71.1	68.5	124	35	28.6
252	150720-2	0	168	F	84	70	48.4	26.8	21.6	11.5	4.68	5.4	60.8	64.6	33	24.8	7.8	2.55	109.6	3.32	143	21.8	103.7	12.16	165.7	12.94	176.3	1.98	2.61	17.4	9.7	10.36	0.446	0.38	0.405	0.447	0.45	0.462	70	0	0	0	-	1765	60.7	47.9	115	38.4	28.5
253	170720-1	0	171	M	67	138.3	57.4	34.8	22.6	15.1	5.03	60.8	73.4	77.5	43.3	47.3	44	4.7	117.6	4.91	122.8	34.6	108.9	11.99	107.8	12.43	111.8	3.67	3.84	27	9.36	9.76	0.395	0.385	0.397	0.394	0.389	0.404	91.1	-47.2	-47.2	0	-	2043	132	240.5	215	49.8	43.7
254	200720-2	0	175	M	79	65	35.6	21.7	13.9	9.4	3.48	16.5	45.6	48.5	26.3	21.2	25.5	2.28	73.6	2.31	74.7	20.5	83	8.49	98.8	8.34	97	1.77	1.8	16	6.64	6.53	0.392	0.377	0.376	0.392	0.394	0.397	67.4	2.4	-6.4	8.8	-	1417	78.6	73.2	96	31	28.2
255	200720-3	0	178	F	80	81.4	39.1	22.7	16.4	9.8	3.94	28.6	49.5	52.8	27.6	25.7	35.1	2.5	72.1	2.27	65.4	20.8	75.3	10.39	107.8	9.26	96.1	1.95	1.77	16.4	8.22	7.33	0.419	0.391	0.393	0.418	0.426	0.428	69.8	-11.6	-18.1	6.5	-	1510	86.2	136.7	117	32.5	27.2
256	200720-4	0	158	M	92	56.8	35.1	21	14.1	9.1	3.68	8.9	44.8	47.9	25.4	22.8	15.7	2.05	77.8	2.23	84.4	18.1	86.2	7.79	106.2	7.5	102.3	1.6	1.74	14.2	6.11	5.89	0.401	0.387	0.389	0.403	0.402	0.404	56.3	-0.5	-0.5	0	-	1404	65.6	43.1	103	30.1	26.8
257	200720-5	1	172	M	75	69.4	36.6	24.4	12.2	10.6	4.42	17.8	47.8	51.6	29.9	23.5	25.7	2.35	74.5	2.03	64.3	20.3	80.8	11.17	127.4	11.25	128.4	1.82	1.58	15.7	8.46	8.55	0.333	0.371	0.384	0.358	0.298	0.306	65.1	-4.3	-8.1	3.8	-	1484	72.5	24	107	35	26.4
258	200720-5	0	172	M	75	71	39	23.6	15.4	10.2	3.94	17.9	49.8	53.1	28.8	24	25.2	2.98	93.8	2.85	90	23.6	93.2	7.76	88	7.74	87.8	2.32	2.23	18.4	6.07	6.06	0.394	0.387	0.386	0.394	0.396	0.396	65.1	-5.9	-8.1	2.2	-	1517	88.6	89.9	109	33.8	30.4
259	200720-1	2	167	F	75	69	41.8	25.1	16.7	10.9	3.68	12.6	53.4	56.4	30.7	24.7	18.3	3.49	151.9	3.64	158.8	27.2	131.2	8.6	118.7	8.73	120.4	2.66	2.8	21.4	6.79	6.88	0.4	0.315	0.34	0.406	0.422	0.417	69	0	0	0	-	1587	78.7	65.8	115	35.9	34.9
260	200720-1	1	167	F	75	75	30	17.7	12.3	7.6	3.09	34.3	38.2	40.7	21.1	26.9	45.7	2.01	84.8	1.99	84.2	18.6	87.2	6.63	88.9	6.58	88.2	1.56	1.55	14.6	5.23	5.18	0.41	0.382	0.384	0.411	0.42	0.415	60	-15	-20.5	5.5	-	1249	95.9	198.6	125	25.3	30.8
261	200720-1	0	167	F	75	75	30.5	18	12.5	7.8	3.19	33.5	38.8	41.5	21.4	26.9	44.7	2.12	89.7	2.17	91.8	19.3	90.4	6.18	82.9	6.21	83.2	1.65	1.69	15.2	4.88	4.89	0.411	0.384	0.383	0.414	0.421	0.414	60	-15	-19.7	4.7	-	1266	99.8	203.3	125	25.7	31.8
262	230720-1	0	165	F	85	63	35.2	20.6	14.6	8.8	3.67	15.3	44.6	47.7	24.8	23.1	24.2	1.91	87.3	1.83	83.8	17.2	86.4	10.37	149.8	7.05	101.9	1.49	1.43	13.5	8.21	5.56	0.416	0.386	0.388	0.415	0.429	0.414	62	-1	-1	0	-	1401	68.8	68	108	29.4	25.9
263	210720-1	1	155	F	89	58	31.4	18.8	12.6	8.1	3.11	15.4	40	42.6	22.5	24.1	26.6	1.8	91.7	1.86	95.1	16.6	93.6	6.13	99.1	7.89	127.5	1.4	1.45	13	4.79	6.23	0.4	0.383	0.383	0.399	0.389	0.419	55.3	-2.7	-2.7	0	-	1290	70.4	63	112	26.9	27.8
264	210720-1	0	155	F	89	58	32.5	18.7	13.8	8.1	3.02	14.4	41.1	43.6	22.4	24.1	24.9	2	102.3	1.93	98.8	16.9	95.1	7.07	114.2	7.41	119.8	1.57	1.51	13.3	5.6	5.89	0.425	0.392	0.397	0.424	0.432	0.439	56.6	-1.4	-1.4	0	-	1311	69.6	73.8	112	26.8	26.8
265	210720-2	0	160	F	83	65	36.4	22.2	14.2	9.6	3.6	15.4	46.6	49.6	26.9	25.4	23.7	2.33	109.7	2.32	109.1	19.8	102.9	7.35	109.7	8.98	133.9	1.81	1.8	15.4	5.73	7.05	0.391	0.376	0.379	0.391	0.384	0.405	64.4	-0.6	-0.6	0	-	1441	73.8	60.5	118	31.8	29.7
266	220720-4	0	159	F	86	95	38.1	22.6	15.5	9.8	3.93	43.2	48.5	51.8	27.5	37.6	45.5	2.67	108.7	3.49	142	23.6	107.8	7.38	95.9	7.41	96.3	2.08	2.73	18.5	5.8	5.82	0.407	0.376	0.395	0.412	0.405	0.408	67.2	-27.8	-27.8	0	-	1488	108	211.3	175	32.4	36.9
267	220720-2	1	162	M	78	61.5	31.7	18.4	13.3	7.9	3.11	18.8	40.2	42.7	22	23.4	30.6	2.08	74.3	1.82	65.2	17.3	77.8	6.91	89	7.18	92.4	1.63	1.42	13.7	5.47	5.68	0.419	0.396	0.389	0.419	0.426	0.428	57.7	-3.8	-10.2	6.4	-	1292	76.4	93.2	107	26.3	27.1
268	220720-2	0	162	M	78	61.5	32	18.7	13.3	8.2	3.02	18.3	40.6	43.2	22.4	23.4	29.7	2.25	80.6	2.06	73.7	18.5	83	6.41	82.5	6.67	85.9	1.77	1.61	14.6	5.06	5.27	0.415	0.4	0.394	0.415	0.419	0.423	57.7	-3.8	-9.6	5.8	-	1304	80.3	94	107	26.8	27.6
269	220720-1	0	168	F	66	59	31.2	18.2	13	7.8	3.3	16.7	39.6	42.3	21.7	20.9	28.4	1.37	63.7	1.73	80.3	15.5	79.1	7.36	107.9	8.08	118.5	1.07	1.35	12.2	5.8	6.41	0.417	0.386	0.387	0.415	0.415	0.433	60.7	1.7	-2.8	4.5	-	1283	68.3	74.5	97	26	25
270	230720-2	0	158	F	84	60	29.6	17.2	12.4	7.4	3.28	19.7	37.5	40.3	20.5	24	32.8	1.96	96.4	1.71	84.1	16.6	90	5.74	89.3	5.53	86.1	1.53	1.34	13.1	4.54	4.37	0.418	0.39	0.4	0.419	0.425	0.421	53.6	-6.4	-7.4	1	-	1240	78	107	112	24.7	26.4
271	240720-1	0	176	M	74	96	55.1	34.1	21	14.7	5.1	21.1	70.7	74.9	42.4	31	22	4.52	125.8	5.27	146.4	34.9	122	10.45	104.5	10.85	108.5	3.52	4	27.3	8.2	8.44	0.382	0.38	0.305	0.388	0.403	0.377	88.1	-7.9	-7.9	0	-	1988	101.9	104.9	141	48.8	46.1
272	240720-2	0	162	F	90	70	44	25.7	18.3	11.2	4.31	10.5	55.9	59.5	31.6	26.7	15	3.19	143.7	3.46	155.9	24.3	121.6	7.97	114	10.14	145	2.49	2.71	19.2	6.31	7.96	0.416	0.395	0.404	0.42	0.429	0.404	70	0	0	0	-	1655	72.5	60	124	36.9	30.8
[truncated: 68 more columns]

## Sheet: Legende
	Farbkennzeichnung / Color Code
		ordinale Personendaten / ordinal personal data
		nominale Personendaten / nominal personal data
		einfache Messwerte / Measuring data
		segmentale Messwerte / segmental measuring data
		Systemdaten / clinical data
	Abkürzungen / Abbreviations
	(O	unterer Grenzwert des Normbereichs der Größe O	Lower Limit of O Normal Range
	O)	oberer Grenzwert des Normbereichs der Größe O	Upper Limit of O Normal Range
	O_SE	segmentale Größe O	segmental O
	RA	rechter Arm	Right Arm
	LA	linker Arm	Left Arm
	TR	Rumpf	Trunk
	RL	rechtes Bein	Right Leg
	LL	linkes Bein	Left Leg
	Nr	Nummer in der Datenbank	Number
	ID	zugewiesene Nummer durch das Messgerät	Identification Number
	#Ver	Nummer des Verlaufswertes	Number of Measurement
	h	Höhe	Height
	g	Geschlecht	Gender
	a	Alter	Age
	w	Gewicht	Weight
	TBW	Gesamtkörperwasser	Total Body Weight
	ICW	Intrazelluläres Wasser	Intracellular Water
	ECW	Extrazelluläres Wasser	Extracellular Water
	Prot	Proteine	Protein
	Min	Mineralien	Minerals
	BFM	Körperfettmasse	Body Fat Mass
	SLM	weiche Magermasse	Soft Lean Mass
	FFM	fettfreie Masse	Fat Free Mass
	SMM	Skelettmuskelmasse	Skeletal Muscle Mass
	BMI	Body Mass Index	Body Mass Index
	PBF	Prozent Körperfett	Percent Body Fat
	FFM%	Prozent fettfreie Masse	Percent Fat Free Mass
	Targ_w	empfohlenes Zielgewicht	Target Weight
	Cont_w	Differenz zum Zielgewicht	Weight Control
	Cont_BFM	Differenzanteil durch BFM	BFM Control
	Cont_FFM	Differenzanteil durch FFM	FFM Control
	Targ_BMR	empfohlene Kalorienaufnahme	Target BMR
	BMR	Grundumsatz	Basal Metabolic Rate
	WC	Taillenumfang	Waist Circumference
	VFA	Visceraler Fettbereich	Visceral Fat Area
	OD	Fettleibigkeitsgrad	Obesidy Degree
	BCM	Körperzellmasse	Body Cell Mass
	AC	Armumfang	Arm Circumference
	AMC	Armmuskelumfang	Arm Muscle Circumference
	BMC	Knochenmineralgehalt	Bone Mineral Content
	SMI	Skelettmuskelindex	Skeletal Muscle Index
	Z_n	Impedanz (n kHz)	Impedance (n kHz)
	Xc_n	Reaktanz (n kHz)	Reactance (n kHz)
	PhA_n	Phasenwinkel (n kHz)	Phase Angle (n kHz)
	PhA	Gesamtkörper Phasenwinkel (50 kHz)	Whole Body Phase Angle (50 kHz)
	Typ	Durchfühung der BIA (L = liegend, S = sitzend)	S = Standing; L = Laying
	Ka	Kalium	Potassium
	Na	Natrium	Sodium
	Häm	Hämatokrit	Hematocrit
	Harn	Harnstoff	Urea
	Krea	Kreatinin	Creatinine
	Glu	Glukose	Glucose
	Clock	Clock-Test	Clock-Test
	MMST	Minimal Mental Status Test	Minimal Mental Status Test
	Diu	Diuretika ja/nein	Diuretics
	Med	Medikamente	drugs
	n(Med)	Medikamentenanzahl	number of drugs
	Status	eingeordneter Status des Patienten	Hydration Status
