# Supplementary material for: Hydration Status of Geriatric Patients Is Associated with Changes in Plasma Proteome, Especially in Proteins Involved in Coagulation
Source: Nutrients. 2023 Aug 30;15(17):3789. doi: 10.3390/nu15173789 (PMC10490147; doi:10.3390/nu15173789)
Supplement: Supplementary file 1 [file nutrients-15-03789-s001.zip › nutrients-2548800-SI/Supplementary Table S2.xlsx]

## Sheet: Table 1
Uniprot Identifier	Gene Name	Mean			Effect Size			Standard Deviation			p-value			Confidence Interval 95%			Mean			Effect Size			Standard Deviation			p-value			Confidence Interval 95%
		DF	HF	CF	DF-CF	HF-CF	DF-HF	DF	HF	CF	DF vs. CF	HF vs. CF	DF vs. HF	DF vs CF	HF vs CF	DF vs HF	DM	Mean HM	Mean CM	DM-CM	HM-CM	DM-HM	DM	HM	CM	DM vs. CM	HM vs. CM	DM vs. HM	DM vs CM	HM vs CM	DM vs HM
P00734	F2	20.2715	20.2437	20.9182	-0.646683	-0.674493	0.0278101	0.11054	0.524257	0.303068	0.0100416	0.201242	0.947348	0.663238	1.18711	1.08567	20.9443	21.9681	21.4979	-0.553533	0.470201	-1.02373	0.590065	0.268092	0.428627	0.171064	0.153896	0.0268933	1.04087	1.02388	1.11429
P01008	SERPINC1	21.039	21.3332	21.887	-0.847996	-0.553831	-0.294165	0.109094	0.205247	0.514024	0.0283213	0.111544	0.16886	0.814067	1.0125	0.735029	21.58	22.5359	21.7393	-0.159302	0.79658	-0.955882	0.628109	0.309495	0.572726	0.717618	0.0693764	0.0467134	1.1301	1.14171	1.1704
P20742	PZP	18.181	19.5859	18.3274	-0.146433	1.25849	-1.40493	0.685263	0.52773	1.01734	0.818122	0.0931462	0.039109	1.34565	1.50714	1.36888	20.2974	18.5469	19.7144	0.583069	-1.16746	1.75053	0.703183	0.333356	0.557249	0.231711	0.0194465	0.00614155	1.1578	1.15438	1.22774
P02774	GC	20.7336	20.9125	21.4046	-0.670934	-0.492024	-0.17891	0.113841	0.244134	0.251608	0.00346238	0.0808768	0.412158	0.623431	0.887995	0.78966	21.1533	22.1761	21.3821	-0.228855	0.794029	-1.02288	0.36542	0.291642	0.755343	0.60583	0.116908	0.0144824	1.09177	1.21925	1.00977
P11021	HSPA5	15.7072	15.5204	16.214	-0.506829	-0.693683	0.186854	0.100177	0.00672184	0.364531	0.0476519	0.0189808	0.0199461	0.703015	0.67077	0.365205	16.4897	17.0418	16.5294	-0.039709	0.512408	-0.552117	0.21926	0.217594	0.408978	0.869627	0.092301	0.0427823	0.817405	0.961256	0.834764
O00391	QSOX1	15.4011	14.5219	15.8039	-0.402801	-1.28196	0.879155	0.479905	0.116064	0.775394	0.407699	0.0282103	0.0187675	1.15544	1.0771	0.89795
P01024	C3	23.2803	23.9116	23.8314	-0.551019	0.0802022	-0.631221	0.193075	0.386134	0.289473	0.0158564	0.811236	0.134687	0.716383	1.05701	1.00092
P01029	C4b	16.1597	15.3828	16.2281	-0.0684091	-0.845294	0.776885	0.271544	0.233806	0.274729	0.732349	0.0129267	0.0175924	0.76222	0.89197	0.889829
P01042	KNG1	19.0796	19.4724	19.9333	-0.853745	-0.460882	-0.392863	0.253823	0.31344	0.547625	0.0320881	0.23945	0.2123	0.923236	1.13196	0.96411
P01859	IGHG2	20.3531	20.2217	17.6864	2.6667	2.53532	0.131378	0.993754	1.56168	1.93618	0.0499437	0.146927	0.920825	1.76524	2.33138	2.07528
P04004	VTN	19.6041	19.9159	20.1441	-0.539948	-0.228127	-0.311821	0.146614	0.30904	0.172733	0.00152099	0.411908	0.287	0.582783	0.907536	0.890138
P10909	CLU	20.0308	20.111	20.8085	-0.777714	-0.697574	-0.0801397	0.276195	0.235131	0.312134	0.00592549	0.0274304	0.727206	0.791016	0.918175	0.894433
P12259	F5	19.2238	19.3434	20.2966	-1.0728	-0.953209	-0.119587	0.454894	0.625716	0.703351	0.0381734	0.159853	0.825108	1.10988	1.44604	1.33923
P00740	F9	17.3181	16.8325	18.3769	-1.05883	-1.54443	0.485599	0.700284	1.36094	0.559966	0.0473053	0.245145	0.673053	1.15772	1.8403	1.8854
P31025	LCN1	16.6235	16.2791	16.5773	0.0461844	-0.298176	0.34436	0.174734	0.129987	0.450913	0.855788	0.273692	0.040758	0.815717	0.894083	0.684591
P33151	CDH5	17.0953	16.6552	17.5521	-0.45685	-0.896881	0.440031	0.345343	0.265521	0.555776	0.20719	0.0368781	0.144891	0.978963	1.09337	0.971321
P49908	SELENOP	17.9315	17.8949	18.6024	-0.670917	-0.707494	0.0365768	0.274835	0.205491	0.265091	0.0079308	0.0156594	0.861897	0.757778	0.85297	0.859782
P97861	Krt86	16.6772	16.4949	16.6344	0.0427829	-0.139517	0.1823	0.105738	0.0264012	0.360245	0.82933	0.483176	0.0232846	0.70398	0.695756	0.42345
Q9H8L6	MMRN2	15.8128	15.4247	16.388	-0.575191	-0.9633	0.388109	0.27994	0.120262	0.533	0.104185	0.0198819	0.0563048	0.929831	0.937162	0.758445
P15924	DSP	17.3023	17.0931	17.2287	0.0735653	-0.135575	0.20914	0.0866072	0.0600127	0.587604	0.816068	0.670688	0.0161155	0.846785	0.907422	0.47274
P01009	SERPINA1																22.4325	21.2665	22.1356	0.296871	-0.869131	1.166	0.700732	0.185171	0.508808	0.514121	0.02488	0.0263284	1.13419	0.989367	1.0994
P02533	KRT14																19.5729	19.7942	19.1623	0.410613	0.631967	-0.221355	0.326399	0.249903	0.191524	0.0698252	0.0469782	0.39939	0.742177	0.853288	0.943191
P02647	APOA1																22.7058	22.4153	23.2463	-0.540506	-0.83108	0.290574	0.353307	1.21263	0.301337	0.0490868	0.43542	0.769289	0.834406	1.66763	1.68619
P02649	APOE																21.5781	21.2713	21.9777	-0.399586	-0.70638	0.306794	0.597572	0.14924	0.31473	0.281026	0.00980094	0.378209	0.985018	0.821421	1.00669
P02652	APOA2																20.3372	21.0786	20.5934	-0.256251	0.485143	-0.741394	0.424178	0.164495	0.445047	0.42875	0.148508	0.0481637	0.961482	0.928024	0.914461
P02679	FGG																22.3052	21.6821	22.1719	0.133258	-0.489841	0.623099	0.134874	0.154247	0.517783	0.641586	0.139233	0.0110618	0.833139	0.963264	0.685094
P02763	ORM1																19.8916	18.4316	19.2324	0.659221	-0.800748	1.45997	0.872666	0.211306	0.584186	0.24967	0.0533253	0.0259426	1.24475	1.0589	1.21108
P05543	SERPINA7																18.6148	19.491	18.9155	-0.300762	0.575473	-0.876235	0.449862	0.285533	0.537205	0.416355	0.137796	0.0291816	1.02459	1.10143	1.05288
P13647	KRT5																19.8102	19.9183	19.3277	0.482542	0.590645	-0.108103	0.336731	0.0353719	0.198956	0.0456314	0.00292381	0.561421	0.754798	0.555734	0.688348
P13796	LCP1																15.1452	16.3222	15.9018	-0.75663	0.420366	-1.177	0.229304	1.32459	0.400084	0.0380781	0.701382	0.335296	0.818153	1.76712	1.70827
P14923	JUP																16.8452	16.6403	16.2329	0.612343	0.407453	0.20489	0.297087	0.0426592	0.318221	0.0228392	0.0617323	0.247411	0.808949	0.682789	0.663998
P25311	AZGP1																19.5671	20.3807	19.723	-0.1559	0.657735	-0.813636	0.425981	0.320973	0.757496	0.731478	0.187945	0.0465599	1.1219	1.24406	1.07271
Q14118	DAG1																14.6096	14.1948	14.582	0.0276065	-0.387128	0.414734	0.10868	0.15664	0.444573	0.9092	0.174038	0.0438554	0.767073	0.919231	0.665405
Q14515	SPARCL1																14.3156	15.2697	14.8068	-0.49116	0.46291	-0.95407	0.284897	0.343768	0.530601	0.152949	0.248743	0.0353378	0.931293	1.14955	1.01353
Q2GF34	dnaK																15.8347	16.8011	16.2545	-0.419857	0.546634	-0.966491	0.410019	0.182987	0.766858	0.385313	0.2365	0.0192086	1.11877	1.13292	0.925307
Q86YZ3	HRNR																18.0119	18.2421	17.607	0.404858	0.635082	-0.230224	0.232324	0.258719	0.27164	0.0540481	0.0470858	0.353371	0.732108	0.917405	0.891376
Q8IYS2	KIAA2013																15.6857	15.8103	15.3542	0.33146	0.456114	-0.124655	0.251304	0.0654924	0.313006	0.139004	0.0440989	0.419314	0.774701	0.711004	0.656993
Q8TB52	FBXO30																16.5721	14.8746	15.5489	1.02324	-0.674241	1.69748	0.493689	1.12984	0.359743	0.0114826	0.657066	0.365095	0.952708	1.63882	1.68704

## Sheet: Legend
Abbrevation
DF	dehydrated females
HF	hyperhydrated females
CF	control females
DM	dehydrated males
HM	hyperhydrated males
CM	control males
